# Supplementary material for: Fibrinogen‐like protein 2 in gastrointestinal stromal tumour
Source: J Cell Mol Med. 2022 Jan 14;26(4):1083–94. doi: 10.1111/jcmm.17163 (PMC8831987; doi:10.1111/jcmm.17163)
Supplement: Supplementary file 10 — Table S4 [file JCMM-26-1083-s007.xlsx]

## Sheet: Sheet1
Gene	Ensembl_gene_id	Tissue	GT_index1	Count_All	Count_N	Count_C
HAND2-AS1	ENSG00000237125	GIST	33.056	17785	17708	77
ADGRB3	ENSG00000135298	GIST	30.794	18791	18714	77
DPP10	ENSG00000175497	GIST	30.117	12003	11926	77
FAM19A1	ENSG00000183662	GIST	28.563	12003	11926	77
DOK6	ENSG00000206052	GIST	28.127	12003	11926	77
BCHE	ENSG00000114200	GIST	27.088	18791	18714	77
TCF21	ENSG00000118526	GIST	26.911	20063	19986	77
FOXF1	ENSG00000103241	GIST	25.82	18791	18714	77
LY6H	ENSG00000176956	GIST	25.47	18791	18714	77
SCRG1	ENSG00000164106	GIST	25.378	18791	18714	77
DPP10-AS1	ENSG00000235026	GIST	23.986	12003	11926	77
IGF2	ENSG00000167244	GIST	23.965	18791	18714	77
LINC02269	ENSG00000250708	GIST	23.778	12003	11926	77
GPR20	ENSG00000204882	GIST	23.644	18791	18714	77
LRP1B	ENSG00000168702	GIST	23.586	16513	16436	77
RGS7BP	ENSG00000186479	GIST	23.104	12003	11926	77
NAP1L2	ENSG00000186462	GIST	23.076	16513	16436	77
SCG5	ENSG00000166922	GIST	23.003	18791	18714	77
ADAMTSL2	ENSG00000197859	GIST	22.838	18791	18714	77
CACNA1H	ENSG00000196557	GIST	22.623	18791	18714	77
NELL1	ENSG00000165973	GIST	22.577	18791	18714	77
F2RL2	ENSG00000164220	GIST	22.493	20063	19986	77
KIT	ENSG00000157404	GIST	22.434	18791	18714	77
TMEM132C	ENSG00000181234	GIST	22.196	12003	11926	77
SFRP1	ENSG00000104332	GIST	22.157	20063	19986	77
KCNK3	ENSG00000171303	GIST	22.12	20063	19986	77
NPFFR2	ENSG00000056291	GIST	22.036	12003	11926	77
PDE1A	ENSG00000115252	GIST	21.953	20063	19986	77
BHMT2	ENSG00000132840	GIST	21.917	16513	16436	77
MFAP4	ENSG00000166482	GIST	21.901	18791	18714	77
FREM1	ENSG00000164946	GIST	21.884	12003	11926	77
EFCC1	ENSG00000114654	GIST	21.773	16513	16436	77
HIC1	ENSG00000177374	GIST	21.341	20063	19986	77
PDE3A	ENSG00000172572	GIST	21.274	16513	16436	77
C1QTNF2	ENSG00000145861	GIST	21.157	12003	11926	77
GHR	ENSG00000112964	GIST	21.142	18791	18714	77
WISP3	ENSG00000112761	GIST	21.024	18791	18714	77
NKX3-2	ENSG00000109705	GIST	20.829	18791	18714	77
NRK	ENSG00000123572	GIST	20.326	12003	11926	77
LRRN4CL	ENSG00000177363	GIST	20.277	10731	10654	77
PROM1	ENSG00000007062	GIST	20.217	18791	18714	77
APLP1	ENSG00000105290	GIST	20.206	18791	18714	77
ISL1	ENSG00000016082	GIST	20.097	18791	18714	77
ETV1	ENSG00000006468	GIST	20.086	18791	18714	77
HSPB6	ENSG00000004776	GIST	19.998	20063	19986	77
ANO1	ENSG00000131620	GIST	19.708	16513	16436	77
FGF14	ENSG00000102466	GIST	19.519	17785	17708	77
	ENSG00000230910	GIST	19.511	10731	10654	77
PRR16	ENSG00000184838	GIST	19.424	16513	16436	77
KCNN3	ENSG00000143603	GIST	19.341	18791	18714	77
DPT	ENSG00000143196	GIST	19.329	18791	18714	77
FXYD6	ENSG00000137726	GIST	19.317	16513	16436	77
CCDC68	ENSG00000166510	GIST	19.235	16513	16436	77
C7	ENSG00000112936	GIST	19.121	20063	19986	77
KCNT2	ENSG00000162687	GIST	19.048	12003	11926	77
PRKCQ	ENSG00000065675	GIST	18.931	18791	18714	77
PENK	ENSG00000181195	GIST	18.918	18791	18714	77
H19	ENSG00000130600	GIST	18.908	17785	17708	77
GFRA1	ENSG00000151892	GIST	18.881	20063	19986	77
LRRC4B	ENSG00000131409	GIST	18.877	12003	11926	77
DDR2	ENSG00000162733	GIST	18.532	18791	18714	77
MRVI1	ENSG00000072952	GIST	18.342	12003	11926	77
BARX1	ENSG00000131668	GIST	18.337	16513	16436	77
ANO5	ENSG00000171714	GIST	18.26	12003	11926	77
FGL2	ENSG00000127951	GIST	18.176	20063	19986	77
DKK4	ENSG00000104371	GIST	18.09	18791	18714	77
DCHS2	ENSG00000197410	GIST	18.064	17785	17708	77
FGF2	ENSG00000138685	GIST	18.026	18791	18714	77
EPHA7	ENSG00000135333	GIST	17.967	20063	19986	77
CDC42EP2	ENSG00000149798	GIST	17.944	18791	18714	77
FSTL5	ENSG00000168843	GIST	17.82	12003	11926	77
CLMP	ENSG00000166250	GIST	17.731	12003	11926	77
HOXA2	ENSG00000105996	GIST	17.62	18791	18714	77
ABCB1	ENSG00000085563	GIST	17.582	18791	18714	77
CCKBR	ENSG00000110148	GIST	17.562	18791	18714	77
EMILIN1	ENSG00000138080	GIST	17.533	18791	18714	77
DOCK3	ENSG00000088538	GIST	17.525	18791	18714	77
CCDC181	ENSG00000117477	GIST	17.522	18791	18714	77
RCAN2	ENSG00000172348	GIST	17.492	18791	18714	77
PGM5-AS1	ENSG00000224958	GIST	17.387	12003	11926	77
PLAT	ENSG00000104368	GIST	17.23	18791	18714	77
OSR1	ENSG00000143867	GIST	17.152	12003	11926	77
LGI2	ENSG00000153012	GIST	16.938	16513	16436	77
LEFTY2	ENSG00000143768	GIST	16.926	18791	18714	77
NRTN	ENSG00000171119	GIST	16.678	18791	18714	77
C1QTNF7	ENSG00000163145	GIST	16.609	12003	11926	77
ADGRD1	ENSG00000111452	GIST	16.51	12003	11926	77
PTPRD	ENSG00000153707	GIST	16.505	18791	18714	77
DLK1	ENSG00000185559	GIST	16.505	18791	18714	77
TMEM100	ENSG00000166292	GIST	16.479	16513	16436	77
COX7A1	ENSG00000161281	GIST	16.439	18791	18714	77
KCNIP4	ENSG00000185774	GIST	16.288	14281	14204	77
RGS4	ENSG00000117152	GIST	16.178	18791	18714	77
DZIP1	ENSG00000134874	GIST	16.133	18791	18714	77
PTP4A3	ENSG00000184489	GIST	16.087	18791	18714	77
PLCXD3	ENSG00000182836	GIST	16.031	12003	11926	77
LSAMP	ENSG00000185565	GIST	15.897	18791	18714	77
CSPG4	ENSG00000173546	GIST	15.795	18791	18714	77
C1QL1	ENSG00000131094	GIST	15.772	18791	18714	77
CYP39A1	ENSG00000146233	GIST	15.647	16513	16436	77
CYS1	ENSG00000205795	GIST	15.64	12003	11926	77
NTF3	ENSG00000185652	GIST	15.613	18791	18714	77
PTGIS	ENSG00000124212	GIST	15.575	18791	18714	77
PABPC5	ENSG00000174740	GIST	15.503	12003	11926	77
KIRREL2	ENSG00000126259	GIST	15.498	12003	11926	77
ADAMTSL3	ENSG00000156218	GIST	15.415	18791	18714	77
HSPA4L	ENSG00000164070	GIST	15.399	18791	18714	77
KANK2	ENSG00000197256	GIST	15.389	16513	16436	77
TYRP1	ENSG00000107165	GIST	15.38	18791	18714	77
PRKAR2B	ENSG00000005249	GIST	15.354	18791	18714	77
PCDH17	ENSG00000118946	GIST	15.24	20063	19986	77
ENOX1	ENSG00000120658	GIST	15.206	16513	16436	77
WDFY3-AS2	ENSG00000180769	GIST	15.153	12003	11926	77
RNF112	ENSG00000128482	GIST	15.072	12003	11926	77
INMT	ENSG00000241644	GIST	15.024	12003	11926	77
CPT1C	ENSG00000169169	GIST	15.018	12003	11926	77
MOXD1	ENSG00000079931	GIST	14.983	20063	19986	77
GLP2R	ENSG00000065325	GIST	14.981	16513	16436	77
ADGRA2	ENSG00000020181	GIST	14.958	16513	16436	77
COL4A6	ENSG00000197565	GIST	14.956	18791	18714	77
LRCH2	ENSG00000130224	GIST	14.754	12003	11926	77
TMEM35A	ENSG00000126950	GIST	14.731	16513	16436	77
GPR88	ENSG00000181656	GIST	14.705	16513	16436	77
ISL2	ENSG00000159556	GIST	14.695	12003	11926	77
PACRG	ENSG00000112530	GIST	14.662	18791	18714	77
HOXA4	ENSG00000197576	GIST	14.656	18791	18714	77
SPRY4	ENSG00000187678	GIST	14.651	16513	16436	77
CHN1	ENSG00000128656	GIST	14.599	18791	18714	77
SULT1C4	ENSG00000198075	GIST	14.59	10731	10654	77
C16orf89	ENSG00000153446	GIST	14.576	12003	11926	77
CD34	ENSG00000174059	GIST	14.561	18791	18714	77
PLAGL1	ENSG00000118495	GIST	14.552	18791	18714	77
CHRNA3	ENSG00000080644	GIST	14.463	18791	18714	77
ZFHX4	ENSG00000091656	GIST	14.458	17785	17708	77
PDE2A	ENSG00000186642	GIST	14.445	18791	18714	77
PLCE1	ENSG00000138193	GIST	14.437	18791	18714	77
NPR3	ENSG00000113389	GIST	14.429	18791	18714	77
ADCY5	ENSG00000173175	GIST	14.417	12003	11926	77
SLC26A4	ENSG00000091137	GIST	14.327	18791	18714	77
FAT3	ENSG00000165323	GIST	14.297	12003	11926	77
TCEAL7	ENSG00000182916	GIST	14.223	12003	11926	77
PRKG1	ENSG00000185532	GIST	14.218	20063	19986	77
CALY	ENSG00000130643	GIST	14.199	16513	16436	77
SYNM	ENSG00000182253	GIST	14.129	18791	18714	77
SGCD	ENSG00000170624	GIST	14.058	20063	19986	77
PALD1	ENSG00000107719	GIST	14.045	12003	11926	77
ITGA10	ENSG00000143127	GIST	14.037	18791	18714	77
ADGRL3	ENSG00000150471	GIST	14.036	18791	18714	77
SOCS2	ENSG00000120833	GIST	13.99	18791	18714	77
PDE4C	ENSG00000105650	GIST	13.865	20063	19986	77
REEP1	ENSG00000068615	GIST	13.861	18791	18714	77
PSD	ENSG00000059915	GIST	13.833	18791	18714	77
GPR22	ENSG00000172209	GIST	13.766	17785	17708	77
DEFB124	ENSG00000180383	GIST	13.762	10731	10654	77
CLIC2	ENSG00000155962	GIST	13.737	18791	18714	77
MAGI2-AS3	ENSG00000234456	GIST	13.696	12003	11926	77
FAM149A	ENSG00000109794	GIST	13.679	18791	18714	77
FAM81B	ENSG00000153347	GIST	13.675	12003	11926	77
OBSCN	ENSG00000154358	GIST	13.666	12003	11926	77
LRRC3B	ENSG00000179796	GIST	13.629	12003	11926	77
ISLR	ENSG00000129009	GIST	13.61	18791	18714	77
SCUBE2	ENSG00000175356	GIST	13.6	16513	16436	77
MEIS2	ENSG00000134138	GIST	13.58	18791	18714	77
TNN	ENSG00000120332	GIST	13.572	18791	18714	77
ASTN1	ENSG00000152092	GIST	13.477	18791	18714	77
VCAM1	ENSG00000162692	GIST	13.452	18791	18714	77
PRKCQ-AS1	ENSG00000237943	GIST	13.388	12003	11926	77
P3H3	ENSG00000110811	GIST	13.376	18791	18714	77
TRPC3	ENSG00000138741	GIST	13.361	18791	18714	77
GUCY1A1	ENSG00000164116	GIST	13.345	18791	18714	77
GUCY1B1	ENSG00000061918	GIST	13.322	18791	18714	77
ADGRL2	ENSG00000117114	GIST	13.298	18791	18714	77
KCNJ2	ENSG00000123700	GIST	13.263	20063	19986	77
SEMA3A	ENSG00000075213	GIST	13.196	20063	19986	77
NDN	ENSG00000182636	GIST	13.177	18791	18714	77
FOXP2	ENSG00000128573	GIST	13.168	12003	11926	77
PTPRN2	ENSG00000155093	GIST	13.137	18791	18714	77
CAPN6	ENSG00000077274	GIST	13.11	18791	18714	77
IGF2-AS	ENSG00000099869	GIST	13.093	16513	16436	77
PLEKHA4	ENSG00000105559	GIST	13.084	16513	16436	77
FAM163A	ENSG00000143340	GIST	13.083	16513	16436	77
KCNJ8	ENSG00000121361	GIST	13.077	18791	18714	77
CHN2	ENSG00000106069	GIST	13.051	18791	18714	77
SERTAD4-AS1	ENSG00000203706	GIST	13.044	12003	11926	77
GDNF	ENSG00000168621	GIST	12.978	17785	17708	77
FLNC	ENSG00000128591	GIST	12.972	18791	18714	77
CPA6	ENSG00000165078	GIST	12.96	10731	10654	77
GPC6	ENSG00000183098	GIST	12.941	12003	11926	77
JAM3	ENSG00000166086	GIST	12.917	20063	19986	77
COL13A1	ENSG00000197467	GIST	12.839	18791	18714	77
RTL5	ENSG00000242732	GIST	12.817	12003	11926	77
ANKRD35	ENSG00000198483	GIST	12.765	12003	11926	77
HMGCLL1	ENSG00000146151	GIST	12.747	12003	11926	77
DIRAS3	ENSG00000162595	GIST	12.729	18791	18714	77
SLC16A4	ENSG00000168679	GIST	12.72	18791	18714	77
DACT1	ENSG00000165617	GIST	12.715	16513	16436	77
SLITRK3	ENSG00000121871	GIST	12.712	16513	16436	77
REM1	ENSG00000088320	GIST	12.682	18791	18714	77
EDN3	ENSG00000124205	GIST	12.56	18791	18714	77
SCN7A	ENSG00000136546	GIST	12.56	20063	19986	77
INPP5A	ENSG00000068383	GIST	12.537	18791	18714	77
HSPA12A	ENSG00000165868	GIST	12.478	18791	18714	77
CPED1	ENSG00000106034	GIST	12.456	17785	17708	77
ABCC6	ENSG00000091262	GIST	12.422	18791	18714	77
SRPX2	ENSG00000102359	GIST	12.418	18791	18714	77
LMOD3	ENSG00000163380	GIST	12.387	12003	11926	77
NRG2	ENSG00000158458	GIST	12.384	18791	18714	77
GLT8D2	ENSG00000120820	GIST	12.378	17785	17708	77
EPHA3	ENSG00000044524	GIST	12.296	18791	18714	77
ANXA3	ENSG00000138772	GIST	12.287	18791	18714	77
MAMDC2	ENSG00000165072	GIST	12.281	12003	11926	77
CA2	ENSG00000104267	GIST	12.276	18791	18714	77
STIM2	ENSG00000109689	GIST	12.217	12003	11926	77
ANKRD45	ENSG00000183831	GIST	12.179	12003	11926	77
VSTM4	ENSG00000165633	GIST	12.145	12003	11926	77
TRPC4	ENSG00000133107	GIST	12.143	17785	17708	77
PTGER3	ENSG00000050628	GIST	12.124	20063	19986	77
PCDHB10	ENSG00000120324	GIST	12.106	12003	11926	77
NLGN1	ENSG00000169760	GIST	12.102	20063	19986	77
NBEA	ENSG00000172915	GIST	12.031	17785	17708	77
ZNF423	ENSG00000102935	GIST	12.022	18791	18714	77
SPARCL1	ENSG00000152583	GIST	11.998	18791	18714	77
RBPMS	ENSG00000157110	GIST	11.955	18791	18714	77
COL8A1	ENSG00000144810	GIST	11.921	20063	19986	77
LINC01006	ENSG00000182648	GIST	11.884	12003	11926	77
RBPMS2	ENSG00000166831	GIST	11.865	12003	11926	77
GPRASP2	ENSG00000158301	GIST	11.855	12003	11926	77
NEXMIF	ENSG00000050030	GIST	11.841	12003	11926	77
CNTN1	ENSG00000018236	GIST	11.822	18791	18714	77
RNF180	ENSG00000164197	GIST	11.799	12003	11926	77
SERTAD4	ENSG00000082497	GIST	11.79	12003	11926	77
FHL2	ENSG00000115641	GIST	11.783	18791	18714	77
LTBP4	ENSG00000090006	GIST	11.779	20063	19986	77
ELN	ENSG00000049540	GIST	11.758	18791	18714	77
PLEKHH2	ENSG00000152527	GIST	11.694	12003	11926	77
MAPK10	ENSG00000109339	GIST	11.666	20063	19986	77
CLGN	ENSG00000153132	GIST	11.664	18791	18714	77
CTSLP8	ENSG00000234575	GIST	11.635	10731	10654	77
OLFML1	ENSG00000183801	GIST	11.613	18791	18714	77
ATP8A2	ENSG00000132932	GIST	11.578	20063	19986	77
KCND2	ENSG00000184408	GIST	11.525	18791	18714	77
GPBAR1	ENSG00000179921	GIST	11.517	10731	10654	77
PITX1	ENSG00000069011	GIST	11.502	18791	18714	77
MATN2	ENSG00000132561	GIST	11.434	18791	18714	77
PODN	ENSG00000174348	GIST	11.413	12003	11926	77
ABCA12	ENSG00000144452	GIST	11.347	18791	18714	77
CRISPLD1	ENSG00000121005	GIST	11.313	12003	11926	77
FGFR1	ENSG00000077782	GIST	11.299	20063	19986	77
HSPB7	ENSG00000173641	GIST	11.22	17785	17708	77
MSC-AS1	ENSG00000235531	GIST	11.202	12003	11926	77
SPATA18	ENSG00000163071	GIST	11.176	12003	11926	77
LDB2	ENSG00000169744	GIST	11.165	18791	18714	77
DCHS1	ENSG00000166341	GIST	11.155	18791	18714	77
AJAP1	ENSG00000196581	GIST	11.133	18791	18714	77
	ENSG00000225385	GIST	11.129	12003	11926	77
ABCC4	ENSG00000125257	GIST	11.104	18791	18714	77
KCTD12	ENSG00000178695	GIST	11.101	18791	18714	77
HLF	ENSG00000108924	GIST	11.097	18791	18714	77
TNS2	ENSG00000111077	GIST	11.073	18791	18714	77
MCF2	ENSG00000101977	GIST	11.07	18791	18714	77
PGM5	ENSG00000154330	GIST	11.06	20063	19986	77
SLC12A2	ENSG00000064651	GIST	11.059	20063	19986	77
CIT	ENSG00000122966	GIST	11.041	18791	18714	77
PHACTR2	ENSG00000112419	GIST	10.996	20063	19986	77
ARL6	ENSG00000113966	GIST	10.992	12003	11926	77
TBC1D19	ENSG00000109680	GIST	10.986	16513	16436	77
FZD8	ENSG00000177283	GIST	10.951	17785	17708	77
ANKS1A	ENSG00000064999	GIST	10.94	18791	18714	77
SCARA3	ENSG00000168077	GIST	10.935	17785	17708	77
KCNE4	ENSG00000152049	GIST	10.917	16513	16436	77
HHIP	ENSG00000164161	GIST	10.86	12003	11926	77
ALPK3	ENSG00000136383	GIST	10.79	20063	19986	77
TRPC1	ENSG00000144935	GIST	10.777	18791	18714	77
IGDCC4	ENSG00000103742	GIST	10.723	12003	11926	77
PDGFRA	ENSG00000134853	GIST	10.67	18791	18714	77
CA11	ENSG00000063180	GIST	10.669	18791	18714	77
SPRY1	ENSG00000164056	GIST	10.655	20063	19986	77
CHODL	ENSG00000154645	GIST	10.652	16513	16436	77
DISP1	ENSG00000154309	GIST	10.649	12003	11926	77
FAM19A4	ENSG00000163377	GIST	10.64	12003	11926	77
LGI1	ENSG00000108231	GIST	10.609	18791	18714	77
CCDC8	ENSG00000169515	GIST	10.595	12003	11926	77
CFAP300	ENSG00000137691	GIST	10.561	12003	11926	77
FAM198B	ENSG00000164125	GIST	10.555	17785	17708	77
NR3C2	ENSG00000151623	GIST	10.537	18791	18714	77
MEIS1	ENSG00000143995	GIST	10.525	18791	18714	77
ZNF540	ENSG00000171817	GIST	10.497	12003	11926	77
PID1	ENSG00000153823	GIST	10.483	17785	17708	77
PIK3CG	ENSG00000105851	GIST	10.482	18791	18714	77
C14orf39	ENSG00000179008	GIST	10.459	10731	10654	77
CSRNP3	ENSG00000178662	GIST	10.435	17785	17708	77
BFSP1	ENSG00000125864	GIST	10.425	18791	18714	77
LPAR4	ENSG00000147145	GIST	10.424	18791	18714	77
PKNOX2	ENSG00000165495	GIST	10.422	16513	16436	77
NYNRIN	ENSG00000205978	GIST	10.421	16513	16436	77
FAM229B	ENSG00000203778	GIST	10.417	12003	11926	77
ATP2A3	ENSG00000074370	GIST	10.367	20063	19986	77
CPQ	ENSG00000104324	GIST	10.355	18791	18714	77
C21orf62	ENSG00000205929	GIST	10.329	16513	16436	77
RUNX1T1	ENSG00000079102	GIST	10.318	18791	18714	77
SGCE	ENSG00000127990	GIST	10.303	18791	18714	77
ROBO2	ENSG00000185008	GIST	10.3	12003	11926	77
LINC01844	ENSG00000236714	GIST	10.297	10731	10654	77
ALDH1A3	ENSG00000184254	GIST	10.294	18791	18714	77
NAP1L3	ENSG00000186310	GIST	10.278	18791	18714	77
CPE	ENSG00000109472	GIST	10.272	18791	18714	77
SMCO3	ENSG00000179256	GIST	10.249	12003	11926	77
ARSJ	ENSG00000180801	GIST	10.232	16513	16436	77
MAP1LC3C	ENSG00000197769	GIST	10.203	16513	16436	77
RSPH9	ENSG00000172426	GIST	10.201	12003	11926	77
HIF3A	ENSG00000124440	GIST	10.196	17785	17708	77
SLC24A3	ENSG00000185052	GIST	10.169	16513	16436	77
HS6ST2	ENSG00000171004	GIST	10.142	12003	11926	77
PLA2G4A	ENSG00000116711	GIST	10.136	18791	18714	77
DNAJB5	ENSG00000137094	GIST	10.104	18791	18714	77
MRGPRF	ENSG00000172935	GIST	10.047	12003	11926	77
TNFRSF19	ENSG00000127863	GIST	10.044	12003	11926	77
ARMCX2	ENSG00000184867	GIST	10.001	18791	18714	77
MAGED2	ENSG00000102316	GIST	9.997	18791	18714	77
CTSL	ENSG00000135047	GIST	9.997	18791	18714	77
CABCOCO1	ENSG00000183346	GIST	9.995	10731	10654	77
IL13RA2	ENSG00000123496	GIST	9.989	18791	18714	77
KHDRBS3	ENSG00000131773	GIST	9.966	18791	18714	77
DPY19L4	ENSG00000156162	GIST	9.954	20063	19986	77
SIX2	ENSG00000170577	GIST	9.948	16513	16436	77
PDZRN4	ENSG00000165966	GIST	9.945	16513	16436	77
PCDHB15	ENSG00000113248	GIST	9.927	12003	11926	77
SSTR1	ENSG00000139874	GIST	9.893	17785	17708	77
ZMAT3	ENSG00000172667	GIST	9.891	17785	17708	77
PPM1E	ENSG00000175175	GIST	9.883	20063	19986	77
PCDHB5	ENSG00000113209	GIST	9.881	12003	11926	77
KCNH2	ENSG00000055118	GIST	9.86	18791	18714	77
CFHR2	ENSG00000080910	GIST	9.825	18791	18714	77
C17orf51	ENSG00000212719	GIST	9.822	12003	11926	77
NKIRAS1	ENSG00000197885	GIST	9.817	12003	11926	77
RGS22	ENSG00000132554	GIST	9.797	12003	11926	77
C3orf80	ENSG00000180044	GIST	9.785	12003	11926	77
RAB28	ENSG00000157869	GIST	9.772	20063	19986	77
ACKR3	ENSG00000144476	GIST	9.764	18791	18714	77
MMP1	ENSG00000196611	GIST	9.752	18791	18714	77
CCDC184	ENSG00000177875	GIST	9.748	12003	11926	77
SLIT2	ENSG00000145147	GIST	9.744	20063	19986	77
RSPO3	ENSG00000146374	GIST	9.732	12003	11926	77
NFASC	ENSG00000163531	GIST	9.732	20063	19986	77
PAPPA	ENSG00000182752	GIST	9.727	20063	19986	77
UNC5D	ENSG00000156687	GIST	9.701	12003	11926	77
CYSLTR1	ENSG00000173198	GIST	9.677	17785	17708	77
CFH	ENSG00000000971	GIST	9.67	18791	18714	77
NIPSNAP3B	ENSG00000165028	GIST	9.667	17785	17708	77
ANK2	ENSG00000145362	GIST	9.661	18791	18714	77
RGS5	ENSG00000143248	GIST	9.654	18791	18714	77
MAP1B	ENSG00000131711	GIST	9.629	20063	19986	77
THAP2	ENSG00000173451	GIST	9.619	12003	11926	77
HHIP-AS1	ENSG00000248890	GIST	9.614	12003	11926	77
B3GALT2	ENSG00000162630	GIST	9.589	18791	18714	77
B4GALT6	ENSG00000118276	GIST	9.568	20063	19986	77
APOL1	ENSG00000100342	GIST	9.558	18791	18714	77
WWP2	ENSG00000198373	GIST	9.557	18791	18714	77
PLA2G4C	ENSG00000105499	GIST	9.554	18791	18714	77
CCDC148	ENSG00000153237	GIST	9.553	12003	11926	77
CEMIP2	ENSG00000135048	GIST	9.542	16513	16436	77
FKBP7	ENSG00000079150	GIST	9.524	12003	11926	77
SLC16A2	ENSG00000147100	GIST	9.524	18791	18714	77
HAND2	ENSG00000164107	GIST	9.502	16513	16436	77
DENND2A	ENSG00000146966	GIST	9.498	16513	16436	77
SEMA3E	ENSG00000170381	GIST	9.468	18791	18714	77
ZNF385D	ENSG00000151789	GIST	9.45	17785	17708	77
ANGPTL8	ENSG00000130173	GIST	9.444	16513	16436	77
SIPA1L2	ENSG00000116991	GIST	9.437	12003	11926	77
TUSC3	ENSG00000104723	GIST	9.427	20063	19986	77
KCNA1	ENSG00000111262	GIST	9.421	20063	19986	77
ABCC13	ENSG00000243064	GIST	9.416	10731	10654	77
CDH11	ENSG00000140937	GIST	9.414	20063	19986	77
CCDC89	ENSG00000179071	GIST	9.395	10731	10654	77
CDK20	ENSG00000156345	GIST	9.379	18791	18714	77
STXBP6	ENSG00000168952	GIST	9.362	17785	17708	77
DYNC1I1	ENSG00000158560	GIST	9.358	18791	18714	77
ARHGAP22	ENSG00000128805	GIST	9.356	18791	18714	77
ST5	ENSG00000166444	GIST	9.351	18791	18714	77
SOSTDC1	ENSG00000171243	GIST	9.315	18791	18714	77
ADAM23	ENSG00000114948	GIST	9.314	20063	19986	77
ADD3-AS1	ENSG00000203876	GIST	9.295	18791	18714	77
PROS1	ENSG00000184500	GIST	9.292	18791	18714	77
WWC3	ENSG00000047644	GIST	9.281	17785	17708	77
FGD5	ENSG00000154783	GIST	9.272	12003	11926	77
GFOD1	ENSG00000145990	GIST	9.268	17785	17708	77
MEOX2	ENSG00000106511	GIST	9.266	18791	18714	77
GALNT17	ENSG00000185274	GIST	9.258	12003	11926	77
GPR162	ENSG00000250510	GIST	9.248	18791	18714	77
NAP1L5	ENSG00000177432	GIST	9.246	12003	11926	77
ADAMTSL1	ENSG00000178031	GIST	9.205	12003	11926	77
TMEM47	ENSG00000147027	GIST	9.155	18791	18714	77
CYP3A7	ENSG00000160870	GIST	9.12	18791	18714	77
KITLG	ENSG00000049130	GIST	9.111	20063	19986	77
PDE1B	ENSG00000123360	GIST	9.082	18791	18714	77
CASP12	ENSG00000204403	GIST	9.079	10731	10654	77
SV2A	ENSG00000159164	GIST	9.073	18791	18714	77
PIP4P2	ENSG00000155099	GIST	9.025	12003	11926	77
SPSB4	ENSG00000175093	GIST	9.009	12003	11926	77
MPDZ	ENSG00000107186	GIST	8.985	18791	18714	77
SDK1	ENSG00000146555	GIST	8.966	12003	11926	77
APOBEC2	ENSG00000124701	GIST	8.936	16513	16436	77
JAKMIP2	ENSG00000176049	GIST	8.93	18791	18714	77
BBS12	ENSG00000181004	GIST	8.929	12003	11926	77
DOCK6	ENSG00000130158	GIST	8.926	16513	16436	77
LZTS1	ENSG00000061337	GIST	8.925	16513	16436	77
KAT2B	ENSG00000114166	GIST	8.922	18791	18714	77
GPR37	ENSG00000170775	GIST	8.91	18791	18714	77
NEGR1	ENSG00000172260	GIST	8.909	12003	11926	77
NEXN	ENSG00000162614	GIST	8.874	12003	11926	77
RBFOX2	ENSG00000100320	GIST	8.871	18791	18714	77
SLC38A3	ENSG00000188338	GIST	8.839	18791	18714	77
DYNC2H1	ENSG00000187240	GIST	8.826	16513	16436	77
ITM2C	ENSG00000135916	GIST	8.825	16513	16436	77
LINC01096	ENSG00000246095	GIST	8.823	12003	11926	77
SORCS2	ENSG00000184985	GIST	8.815	12003	11926	77
B3GALNT1	ENSG00000169255	GIST	8.811	20063	19986	77
AMPD3	ENSG00000133805	GIST	8.783	18791	18714	77
ZSWIM5	ENSG00000162415	GIST	8.767	12003	11926	77
IQGAP2	ENSG00000145703	GIST	8.746	18791	18714	77
ZBBX	ENSG00000169064	GIST	8.733	16513	16436	77
MPPED2	ENSG00000066382	GIST	8.728	18791	18714	77
COL4A5	ENSG00000188153	GIST	8.728	20063	19986	77
TPBG	ENSG00000146242	GIST	8.714	20063	19986	77
C1QTNF5	ENSG00000223953	GIST	8.693	12003	11926	77
FKBP14	ENSG00000106080	GIST	8.69	17785	17708	77
SOD3	ENSG00000109610	GIST	8.686	18791	18714	77
LCA5	ENSG00000135338	GIST	8.679	12003	11926	77
BOLA3-AS1	ENSG00000225439	GIST	8.676	12003	11926	77
PCYOX1	ENSG00000116005	GIST	8.67	17785	17708	77
GLIPR1	ENSG00000139278	GIST	8.659	17785	17708	77
KLHL23	ENSG00000213160	GIST	8.621	20063	19986	77
AMPH	ENSG00000078053	GIST	8.598	18791	18714	77
F10	ENSG00000126218	GIST	8.587	18791	18714	77
CLEC11A	ENSG00000105472	GIST	8.56	18791	18714	77
CLIP3	ENSG00000105270	GIST	8.557	20063	19986	77
NRSN2	ENSG00000125841	GIST	8.527	16513	16436	77
BMP5	ENSG00000112175	GIST	8.52	18791	18714	77
HAAO	ENSG00000162882	GIST	8.489	18791	18714	77
HS3ST3A1	ENSG00000153976	GIST	8.485	16513	16436	77
MTMR11	ENSG00000014914	GIST	8.479	18791	18714	77
CEP126	ENSG00000110318	GIST	8.472	12003	11926	77
CACNB2	ENSG00000165995	GIST	8.465	18791	18714	77
PTPRD-AS1	ENSG00000225706	GIST	8.456	10731	10654	77
CAMK1G	ENSG00000008118	GIST	8.436	18791	18714	77
BAG2	ENSG00000112208	GIST	8.425	18791	18714	77
SLC4A4	ENSG00000080493	GIST	8.412	18791	18714	77
CALD1	ENSG00000122786	GIST	8.381	18791	18714	77
SLC29A1	ENSG00000112759	GIST	8.374	18791	18714	77
LRRC49	ENSG00000137821	GIST	8.341	16513	16436	77
TGFB1I1	ENSG00000140682	GIST	8.33	18791	18714	77
COL6A1	ENSG00000142156	GIST	8.327	18791	18714	77
SYNDIG1	ENSG00000101463	GIST	8.317	16513	16436	77
NT5E	ENSG00000135318	GIST	8.302	18791	18714	77
ZNF483	ENSG00000173258	GIST	8.289	12003	11926	77
EPHA4	ENSG00000116106	GIST	8.277	20063	19986	77
IRS3P	ENSG00000184414	GIST	8.275	18791	18714	77
SDC2	ENSG00000169439	GIST	8.272	18791	18714	77
OLFML3	ENSG00000116774	GIST	8.261	16513	16436	77
HMCN1	ENSG00000143341	GIST	8.246	12003	11926	77
LOXL2	ENSG00000134013	GIST	8.237	20063	19986	77
OPRK1	ENSG00000082556	GIST	8.221	20063	19986	77
CH25H	ENSG00000138135	GIST	8.215	18791	18714	77
ZEB1	ENSG00000148516	GIST	8.21	20063	19986	77
PLD3	ENSG00000105223	GIST	8.209	18791	18714	77
PRKN	ENSG00000185345	GIST	8.207	18791	18714	77
MIGA1	ENSG00000180488	GIST	8.205	12003	11926	77
PCDHB7	ENSG00000113212	GIST	8.191	12003	11926	77
ABCC9	ENSG00000069431	GIST	8.187	18791	18714	77
ARHGEF33	ENSG00000214694	GIST	8.148	10731	10654	77
NBL1	ENSG00000158747	GIST	8.139	18791	18714	77
GABRA2	ENSG00000151834	GIST	8.096	18791	18714	77
TIMP3	ENSG00000100234	GIST	8.091	18791	18714	77
GEM	ENSG00000164949	GIST	8.091	18791	18714	77
SNAP91	ENSG00000065609	GIST	8.057	18791	18714	77
LINC01852	ENSG00000236914	GIST	8.035	12003	11926	77
PEAR1	ENSG00000187800	GIST	8.022	12003	11926	77
INKA1	ENSG00000185614	GIST	8.012	12003	11926	77
C8orf48	ENSG00000164743	GIST	7.979	12003	11926	77
EDIL3	ENSG00000164176	GIST	7.937	20063	19986	77
CITED1	ENSG00000125931	GIST	7.921	18791	18714	77
TTC1	ENSG00000113312	GIST	7.903	18791	18714	77
	ENSG00000235505	GIST	7.901	12003	11926	77
	ENSG00000175967	GIST	7.878	10731	10654	77
C1orf54	ENSG00000118292	GIST	7.846	16513	16436	77
PFKM	ENSG00000152556	GIST	7.84	18791	18714	77
NLGN4Y	ENSG00000165246	GIST	7.81	18791	18714	77
GNB4	ENSG00000114450	GIST	7.786	12003	11926	77
PRTG	ENSG00000166450	GIST	7.777	12003	11926	77
APOL4	ENSG00000100336	GIST	7.762	12003	11926	77
CIB4	ENSG00000157884	GIST	7.747	12003	11926	77
AFAP1L2	ENSG00000169129	GIST	7.743	12003	11926	77
ARL9	ENSG00000196503	GIST	7.739	12003	11926	77
MFAP2	ENSG00000117122	GIST	7.719	16513	16436	77
INTU	ENSG00000164066	GIST	7.713	12003	11926	77
ROR2	ENSG00000169071	GIST	7.707	20063	19986	77
CLN5	ENSG00000102805	GIST	7.675	18791	18714	77
FHL1	ENSG00000022267	GIST	7.656	18791	18714	77
LIMCH1	ENSG00000064042	GIST	7.619	18791	18714	77
SOCS2-AS1	ENSG00000246985	GIST	7.608	10731	10654	77
KCNA5	ENSG00000130037	GIST	7.587	18791	18714	77
CNPY4	ENSG00000166997	GIST	7.587	12003	11926	77
PHF24	ENSG00000122733	GIST	7.576	18791	18714	77
CAPS2	ENSG00000180881	GIST	7.573	12003	11926	77
SMARCA1	ENSG00000102038	GIST	7.572	18791	18714	77
STK17A	ENSG00000164543	GIST	7.572	18791	18714	77
RGS2	ENSG00000116741	GIST	7.57	18791	18714	77
FAM241A	ENSG00000174749	GIST	7.562	12003	11926	77
ISLR2	ENSG00000167178	GIST	7.529	12003	11926	77
WDR63	ENSG00000162643	GIST	7.51	12003	11926	77
TOX	ENSG00000198846	GIST	7.502	18791	18714	77
TMX4	ENSG00000125827	GIST	7.5	18791	18714	77
SH3RF3	ENSG00000172985	GIST	7.466	12003	11926	77
BTBD3	ENSG00000132640	GIST	7.464	18791	18714	77
LTBP1	ENSG00000049323	GIST	7.462	18791	18714	77
PHLDA1	ENSG00000139289	GIST	7.46	20063	19986	77
KNDC1	ENSG00000171798	GIST	7.456	12003	11926	77
SLC2A13	ENSG00000151229	GIST	7.435	12003	11926	77
CCND2	ENSG00000118971	GIST	7.433	20063	19986	77
LBH	ENSG00000213626	GIST	7.412	16513	16436	77
RAB38	ENSG00000123892	GIST	7.41	16513	16436	77
TMEM117	ENSG00000139173	GIST	7.404	12003	11926	77
AVPR1B	ENSG00000198049	GIST	7.404	18791	18714	77
MYOC	ENSG00000034971	GIST	7.402	18791	18714	77
PCDHB18P	ENSG00000146001	GIST	7.39	12003	11926	77
SYDE1	ENSG00000105137	GIST	7.375	18791	18714	77
PCDH10	ENSG00000138650	GIST	7.373	12003	11926	77
PLEKHH3	ENSG00000068137	GIST	7.371	17785	17708	77
BNC1	ENSG00000169594	GIST	7.369	18791	18714	77
PCDHB4	ENSG00000081818	GIST	7.34	12003	11926	77
HOXB6	ENSG00000108511	GIST	7.339	18791	18714	77
HOXB-AS3	ENSG00000233101	GIST	7.338	12003	11926	77
CAB39L	ENSG00000102547	GIST	7.336	17785	17708	77
FRMD8P1	ENSG00000227942	GIST	7.323	12003	11926	77
TANC2	ENSG00000170921	GIST	7.32	20063	19986	77
CNTN4	ENSG00000144619	GIST	7.316	12003	11926	77
SAMD14	ENSG00000167100	GIST	7.297	10731	10654	77
TPTEP1	ENSG00000100181	GIST	7.294	12003	11926	77
WLS	ENSG00000116729	GIST	7.269	17785	17708	77
TMOD1	ENSG00000136842	GIST	7.234	16513	16436	77
SLC45A1	ENSG00000162426	GIST	7.234	12003	11926	77
SELENOM	ENSG00000198832	GIST	7.226	12003	11926	77
ETV5	ENSG00000244405	GIST	7.206	20063	19986	77
LINC00472	ENSG00000233237	GIST	7.203	16513	16436	77
LINC02381	ENSG00000250742	GIST	7.194	12003	11926	77
AGFG2	ENSG00000106351	GIST	7.193	18791	18714	77
ITGA4	ENSG00000115232	GIST	7.185	18791	18714	77
FAM89A	ENSG00000182118	GIST	7.175	12003	11926	77
GPR50	ENSG00000102195	GIST	7.171	18791	18714	77
PLPP7	ENSG00000160539	GIST	7.167	12003	11926	77
EVA1B	ENSG00000142694	GIST	7.155	16513	16436	77
SPON2	ENSG00000159674	GIST	7.149	16513	16436	77
PYGM	ENSG00000068976	GIST	7.147	18791	18714	77
	ENSG00000237807	GIST	7.142	10731	10654	77
CRTAP	ENSG00000170275	GIST	7.131	18791	18714	77
CTDSPL	ENSG00000144677	GIST	7.129	18791	18714	77
PDE10A	ENSG00000112541	GIST	7.126	18791	18714	77
CTNNA3	ENSG00000183230	GIST	7.119	16513	16436	77
FBN1	ENSG00000166147	GIST	7.108	20063	19986	77
PCDHB6	ENSG00000113211	GIST	7.077	17785	17708	77
PCDH18	ENSG00000189184	GIST	7.076	12003	11926	77
PAM	ENSG00000145730	GIST	7.075	18791	18714	77
DYNC2LI1	ENSG00000138036	GIST	7.067	20063	19986	77
	ENSG00000245025	GIST	7.051	10731	10654	77
ANXA13	ENSG00000104537	GIST	7.045	18791	18714	77
CNRIP1	ENSG00000119865	GIST	7.044	12003	11926	77
BMP4	ENSG00000125378	GIST	7.043	18791	18714	77
GDF11	ENSG00000135414	GIST	7.038	20063	19986	77
MALRD1	ENSG00000204740	GIST	7.023	12003	11926	77
TXLNB	ENSG00000164440	GIST	7.017	12003	11926	77
STARD13	ENSG00000133121	GIST	7.013	18791	18714	77
BATF2	ENSG00000168062	GIST	7.006	12003	11926	77
GLI2	ENSG00000074047	GIST	6.999	20063	19986	77
MAP9	ENSG00000164114	GIST	6.997	17785	17708	77
EFNA5	ENSG00000184349	GIST	6.966	20063	19986	77
SPAG6	ENSG00000077327	GIST	6.945	18791	18714	77
GPC4	ENSG00000076716	GIST	6.944	18791	18714	77
PRAF2	ENSG00000243279	GIST	6.923	18791	18714	77
P2RY14	ENSG00000174944	GIST	6.92	18791	18714	77
TBX5	ENSG00000089225	GIST	6.906	20063	19986	77
PEX19	ENSG00000162735	GIST	6.877	18791	18714	77
SNCAIP	ENSG00000064692	GIST	6.875	17785	17708	77
KERA	ENSG00000139330	GIST	6.866	16513	16436	77
TTLL11	ENSG00000175764	GIST	6.864	12003	11926	77
SOWAHC	ENSG00000198142	GIST	6.856	17785	17708	77
RTL8C	ENSG00000134590	GIST	6.841	18791	18714	77
HSPA12B	ENSG00000132622	GIST	6.838	12003	11926	77
VMO1	ENSG00000182853	GIST	6.832	12003	11926	77
OXR1	ENSG00000164830	GIST	6.825	17785	17708	77
	ENSG00000248540	GIST	6.821	10731	10654	77
MYBPC2	ENSG00000086967	GIST	6.82	18791	18714	77
FBXO8	ENSG00000164117	GIST	6.817	12003	11926	77
PAK3	ENSG00000077264	GIST	6.805	18791	18714	77
RTN2	ENSG00000125744	GIST	6.785	18791	18714	77
INPP1	ENSG00000151689	GIST	6.782	18791	18714	77
GLIS2	ENSG00000126603	GIST	6.781	12003	11926	77
SMPD1	ENSG00000166311	GIST	6.78	18791	18714	77
EDA2R	ENSG00000131080	GIST	6.779	16513	16436	77
	ENSG00000197991	GIST	6.778	12003	11926	77
S1PR3	ENSG00000213694	GIST	6.775	12003	11926	77
BNC2	ENSG00000173068	GIST	6.765	17785	17708	77
IFT57	ENSG00000114446	GIST	6.759	17785	17708	77
XPR1	ENSG00000143324	GIST	6.737	12003	11926	77
ZNF556	ENSG00000172000	GIST	6.702	16513	16436	77
ZC2HC1B	ENSG00000118491	GIST	6.699	12003	11926	77
PTGIR	ENSG00000160013	GIST	6.699	18791	18714	77
ACVRL1	ENSG00000139567	GIST	6.696	20063	19986	77
ARSI	ENSG00000183876	GIST	6.696	12003	11926	77
ZNF287	ENSG00000141040	GIST	6.694	16513	16436	77
ADH5	ENSG00000197894	GIST	6.673	18791	18714	77
ADRB3	ENSG00000188778	GIST	6.67	18791	18714	77
BMPR1A	ENSG00000107779	GIST	6.667	18791	18714	77
CTSK	ENSG00000143387	GIST	6.667	18791	18714	77
SLC26A4-AS1	ENSG00000233705	GIST	6.631	10731	10654	77
UMAD1	ENSG00000219545	GIST	6.627	12003	11926	77
PLXDC1	ENSG00000161381	GIST	6.604	18791	18714	77
PDPN	ENSG00000162493	GIST	6.594	20063	19986	77
RCBTB1	ENSG00000136144	GIST	6.59	16513	16436	77
KCNMB2	ENSG00000197584	GIST	6.582	17785	17708	77
SPATA6	ENSG00000132122	GIST	6.58	17785	17708	77
SLC9A9	ENSG00000181804	GIST	6.578	12003	11926	77
COLEC11	ENSG00000118004	GIST	6.575	16513	16436	77
GPR153	ENSG00000158292	GIST	6.572	16513	16436	77
NCALD	ENSG00000104490	GIST	6.568	18791	18714	77
PDE5A	ENSG00000138735	GIST	6.557	20063	19986	77
PREPL	ENSG00000138078	GIST	6.545	20063	19986	77
C1GALT1C1L	ENSG00000223658	GIST	6.541	12003	11926	77
SH3GL3	ENSG00000140600	GIST	6.54	18791	18714	77
TTC23	ENSG00000103852	GIST	6.538	17785	17708	77
CISH	ENSG00000114737	GIST	6.537	17785	17708	77
FRMPD1	ENSG00000070601	GIST	6.536	18791	18714	77
SCN4B	ENSG00000177098	GIST	6.53	12003	11926	77
PRM3	ENSG00000178257	GIST	6.499	12003	11926	77
FILIP1L	ENSG00000168386	GIST	6.491	18791	18714	77
HOTAIRM1	ENSG00000233429	GIST	6.491	12003	11926	77
BCAP29	ENSG00000075790	GIST	6.478	20063	19986	77
ATP10D	ENSG00000145246	GIST	6.478	18791	18714	77
MSC	ENSG00000178860	GIST	6.473	18791	18714	77
NRP2	ENSG00000118257	GIST	6.472	20063	19986	77
NAALADL1	ENSG00000168060	GIST	6.471	20063	19986	77
TSHZ1	ENSG00000179981	GIST	6.442	12003	11926	77
USP9Y	ENSG00000114374	GIST	6.441	20063	19986	77
C1S	ENSG00000182326	GIST	6.439	18791	18714	77
RARB	ENSG00000077092	GIST	6.437	18791	18714	77
FBN2	ENSG00000138829	GIST	6.433	18791	18714	77
SLC22A17	ENSG00000092096	GIST	6.421	16513	16436	77
	ENSG00000223764	GIST	6.417	10731	10654	77
PCDHB14	ENSG00000120327	GIST	6.415	12003	11926	77
MMP2	ENSG00000087245	GIST	6.411	18791	18714	77
NME5	ENSG00000112981	GIST	6.402	18791	18714	77
TLR3	ENSG00000164342	GIST	6.393	18791	18714	77
BOC	ENSG00000144857	GIST	6.389	12003	11926	77
MFSD4A	ENSG00000174514	GIST	6.381	12003	11926	77
AK5	ENSG00000154027	GIST	6.379	17785	17708	77
CCDC178	ENSG00000166960	GIST	6.371	10731	10654	77
PRDM5	ENSG00000138738	GIST	6.368	17785	17708	77
C3orf70	ENSG00000187068	GIST	6.368	12003	11926	77
RHOJ	ENSG00000126785	GIST	6.363	12003	11926	77
IL18BP	ENSG00000137496	GIST	6.335	17785	17708	77
FOXO6	ENSG00000204060	GIST	6.328	12003	11926	77
CC2D2A	ENSG00000048342	GIST	6.324	12003	11926	77
PCDHB3	ENSG00000113205	GIST	6.32	12003	11926	77
GNA11	ENSG00000088256	GIST	6.318	18791	18714	77
ARMCX1	ENSG00000126947	GIST	6.318	16513	16436	77
SLC46A3	ENSG00000139508	GIST	6.311	18791	18714	77
MAGI2	ENSG00000187391	GIST	6.31	18791	18714	77
MC4R	ENSG00000166603	GIST	6.3	16513	16436	77
TCF7L1	ENSG00000152284	GIST	6.29	16513	16436	77
EFEMP2	ENSG00000172638	GIST	6.29	18791	18714	77
PSMC2	ENSG00000161057	GIST	6.283	20063	19986	77
IBA57	ENSG00000181873	GIST	6.273	17785	17708	77
OSBPL1A	ENSG00000141447	GIST	6.266	18791	18714	77
MAGEH1	ENSG00000187601	GIST	6.261	16513	16436	77
SAMD11	ENSG00000187634	GIST	6.261	10731	10654	77
ARL1	ENSG00000120805	GIST	6.178	18791	18714	77
SMAD5	ENSG00000113658	GIST	6.172	20063	19986	77
BRD3OS	ENSG00000235106	GIST	6.17	16513	16436	77
GPX8	ENSG00000164294	GIST	6.165	12003	11926	77
GREM1	ENSG00000166923	GIST	6.163	18791	18714	77
MDGA1	ENSG00000112139	GIST	6.162	12003	11926	77
BTD	ENSG00000169814	GIST	6.155	18791	18714	77
MGLL	ENSG00000074416	GIST	6.137	20063	19986	77
	ENSG00000232453	GIST	6.1	12003	11926	77
PDE3B	ENSG00000152270	GIST	6.086	20063	19986	77
COL6A2	ENSG00000142173	GIST	6.072	18791	18714	77
FRY	ENSG00000073910	GIST	6.068	18791	18714	77
FSIP1	ENSG00000150667	GIST	6.066	10731	10654	77
CDC42EP5	ENSG00000167617	GIST	6.066	12003	11926	77
MSANTD1	ENSG00000188981	GIST	6.047	12003	11926	77
UNC13C	ENSG00000137766	GIST	6.044	10731	10654	77
MAP6	ENSG00000171533	GIST	6.032	12003	11926	77
PPP3CB	ENSG00000107758	GIST	6.031	18791	18714	77
SOBP	ENSG00000112320	GIST	6.022	17785	17708	77
PDLIM3	ENSG00000154553	GIST	6.018	18791	18714	77
CCK	ENSG00000187094	GIST	6.012	18791	18714	77
RIMS1	ENSG00000079841	GIST	6.01	20063	19986	77
DPY19L2	ENSG00000177990	GIST	6.009	12003	11926	77
SDCBPP2	ENSG00000247570	GIST	5.999	10731	10654	77
SLC35G1	ENSG00000176273	GIST	5.997	12003	11926	77
SOCS5	ENSG00000171150	GIST	5.993	18791	18714	77
MSANTD4	ENSG00000170903	GIST	5.992	12003	11926	77
NES	ENSG00000132688	GIST	5.984	12003	11926	77
TUB	ENSG00000166402	GIST	5.982	20063	19986	77
DMPK	ENSG00000104936	GIST	5.968	18791	18714	77
HCG11	ENSG00000228223	GIST	5.963	10731	10654	77
CDO1	ENSG00000129596	GIST	5.953	18791	18714	77
NFIA	ENSG00000162599	GIST	5.953	14281	14204	77
STOX1	ENSG00000165730	GIST	5.948	12003	11926	77
PIGK	ENSG00000142892	GIST	5.935	20063	19986	77
ARHGAP24	ENSG00000138639	GIST	5.92	17785	17708	77
ITGA9-AS1	ENSG00000235257	GIST	5.92	10731	10654	77
ARMC9	ENSG00000135931	GIST	5.917	17785	17708	77
CYP2U1	ENSG00000155016	GIST	5.909	12003	11926	77
EHD2	ENSG00000024422	GIST	5.905	16513	16436	77
TWIST1	ENSG00000122691	GIST	5.903	18791	18714	77
HOXA7	ENSG00000122592	GIST	5.894	16513	16436	77
STK33	ENSG00000130413	GIST	5.886	12003	11926	77
C16orf45	ENSG00000166780	GIST	5.863	18791	18714	77
VIPR2	ENSG00000106018	GIST	5.862	16513	16436	77
EXTL3	ENSG00000012232	GIST	5.846	18791	18714	77
SMYD4	ENSG00000186532	GIST	5.844	12003	11926	77
TMTC2	ENSG00000179104	GIST	5.825	12003	11926	77
ZFP37	ENSG00000136866	GIST	5.823	18791	18714	77
DNAJC18	ENSG00000170464	GIST	5.815	12003	11926	77
ANKRD46	ENSG00000186106	GIST	5.813	18791	18714	77
DZIP3	ENSG00000198919	GIST	5.796	18791	18714	77
KCNIP1	ENSG00000182132	GIST	5.795	16513	16436	77
CASK	ENSG00000147044	GIST	5.792	20063	19986	77
IL17B	ENSG00000127743	GIST	5.789	16513	16436	77
NUDT4	ENSG00000173598	GIST	5.781	16513	16436	77
SGCB	ENSG00000163069	GIST	5.778	20063	19986	77
SDSL	ENSG00000139410	GIST	5.774	12003	11926	77
RFTN2	ENSG00000162944	GIST	5.768	12003	11926	77
PCDHGA2	ENSG00000081853	GIST	5.767	18791	18714	77
SERP2	ENSG00000151778	GIST	5.744	12003	11926	77
CHGB	ENSG00000089199	GIST	5.734	18791	18714	77
PCDHB11	ENSG00000197479	GIST	5.734	18791	18714	77
NOVA1	ENSG00000139910	GIST	5.717	18791	18714	77
SYT1	ENSG00000067715	GIST	5.7	18791	18714	77
NEK6	ENSG00000119408	GIST	5.697	12003	11926	77
RABGAP1L	ENSG00000152061	GIST	5.693	20063	19986	77
HAPLN1	ENSG00000145681	GIST	5.692	20063	19986	77
ZNF549	ENSG00000121406	GIST	5.687	18791	18714	77
LURAP1L	ENSG00000153714	GIST	5.685	12003	11926	77
LRRC4C	ENSG00000148948	GIST	5.683	12003	11926	77
DLG2	ENSG00000150672	GIST	5.68	20063	19986	77
B9D1	ENSG00000108641	GIST	5.677	18791	18714	77
MSRA	ENSG00000175806	GIST	5.677	16513	16436	77
CCDC102B	ENSG00000150636	GIST	5.671	16513	16436	77
HPCAL4	ENSG00000116983	GIST	5.665	16513	16436	77
BBS4	ENSG00000140463	GIST	5.661	18791	18714	77
DIRC3	ENSG00000231672	GIST	5.66	12003	11926	77
ANGPTL2	ENSG00000136859	GIST	5.655	18791	18714	77
NTN1	ENSG00000065320	GIST	5.651	17785	17708	77
ZFPM2	ENSG00000169946	GIST	5.638	16513	16436	77
TXNL1	ENSG00000091164	GIST	5.628	20063	19986	77
ODF3L1	ENSG00000182950	GIST	5.619	12003	11926	77
SLC8A1	ENSG00000183023	GIST	5.619	20063	19986	77
NR2F1-AS1	ENSG00000237187	GIST	5.616	12003	11926	77
HOXB2	ENSG00000173917	GIST	5.605	18791	18714	77
TWSG1	ENSG00000128791	GIST	5.604	17785	17708	77
NPPC	ENSG00000163273	GIST	5.602	16513	16436	77
LINC00242	ENSG00000229214	GIST	5.602	10731	10654	77
GRAMD2B	ENSG00000155324	GIST	5.601	16513	16436	77
KIAA0513	ENSG00000135709	GIST	5.599	18791	18714	77
PCDH7	ENSG00000169851	GIST	5.595	18791	18714	77
GSTM4	ENSG00000168765	GIST	5.594	16513	16436	77
SHISAL1	ENSG00000138944	GIST	5.584	16513	16436	77
IL12A	ENSG00000168811	GIST	5.583	18791	18714	77
FAM198A	ENSG00000144649	GIST	5.534	12003	11926	77
MOCS2	ENSG00000164172	GIST	5.533	17785	17708	77
PDE1C	ENSG00000154678	GIST	5.527	20063	19986	77
SERPINI1	ENSG00000163536	GIST	5.527	18791	18714	77
NAALAD2	ENSG00000077616	GIST	5.526	16513	16436	77
CHIC1	ENSG00000204116	GIST	5.525	10731	10654	77
DCUN1D4	ENSG00000109184	GIST	5.521	18791	18714	77
ZCWPW2	ENSG00000206559	GIST	5.517	12003	11926	77
FJX1	ENSG00000179431	GIST	5.509	16513	16436	77
MXRA7	ENSG00000182534	GIST	5.509	12003	11926	77
GUK1	ENSG00000143774	GIST	5.507	20063	19986	77
BTN3A3	ENSG00000111801	GIST	5.502	18791	18714	77
LINC01936	ENSG00000235997	GIST	5.502	10731	10654	77
ROCK2	ENSG00000134318	GIST	5.459	18791	18714	77
SCOC	ENSG00000153130	GIST	5.455	12003	11926	77
PEG3	ENSG00000198300	GIST	5.449	17785	17708	77
RSAD2	ENSG00000134321	GIST	5.44	20063	19986	77
TRIM23	ENSG00000113595	GIST	5.43	18791	18714	77
TOLLIP	ENSG00000078902	GIST	5.428	16513	16436	77
DUBR	ENSG00000243701	GIST	5.414	12003	11926	77
TSPAN3	ENSG00000140391	GIST	5.413	20063	19986	77
RRAGB	ENSG00000083750	GIST	5.404	18791	18714	77
PRICKLE1	ENSG00000139174	GIST	5.402	12003	11926	77
CMTM3	ENSG00000140931	GIST	5.396	12003	11926	77
CES4A	ENSG00000172824	GIST	5.391	12003	11926	77
NAB2	ENSG00000166886	GIST	5.385	18791	18714	77
GIN1	ENSG00000145723	GIST	5.381	16513	16436	77
OSCP1	ENSG00000116885	GIST	5.38	12003	11926	77
ACOX2	ENSG00000168306	GIST	5.371	18791	18714	77
LRRN2	ENSG00000170382	GIST	5.365	18791	18714	77
EIF5A2	ENSG00000163577	GIST	5.361	17785	17708	77
PHPT1	ENSG00000054148	GIST	5.36	12003	11926	77
HOXA3	ENSG00000105997	GIST	5.355	17785	17708	77
GLIS3	ENSG00000107249	GIST	5.352	12003	11926	77
TMEM163	ENSG00000152128	GIST	5.344	12003	11926	77
MAML2	ENSG00000184384	GIST	5.341	12003	11926	77
DOK4	ENSG00000125170	GIST	5.338	18791	18714	77
TSPYL5	ENSG00000180543	GIST	5.336	18791	18714	77
CRMP1	ENSG00000072832	GIST	5.331	18791	18714	77
GBP4	ENSG00000162654	GIST	5.325	12003	11926	77
PDE8A	ENSG00000073417	GIST	5.323	20063	19986	77
DPH6-DT	ENSG00000248079	GIST	5.315	12003	11926	77
FNDC5	ENSG00000160097	GIST	5.302	12003	11926	77
BHLHB9	ENSG00000198908	GIST	5.301	16513	16436	77
LYVE1	ENSG00000133800	GIST	5.297	16513	16436	77
ZBTB20	ENSG00000181722	GIST	5.29	20063	19986	77
FABP4	ENSG00000170323	GIST	5.277	18791	18714	77
KCTD21	ENSG00000188997	GIST	5.277	12003	11926	77
CPM	ENSG00000135678	GIST	5.269	20063	19986	77
ACVR2A	ENSG00000121989	GIST	5.268	20063	19986	77
ECEL1	ENSG00000171551	GIST	5.267	16513	16436	77
SLC20A2	ENSG00000168575	GIST	5.263	18791	18714	77
MAPRE3	ENSG00000084764	GIST	5.254	20063	19986	77
DIO2	ENSG00000211448	GIST	5.246	20063	19986	77
DACT3	ENSG00000197380	GIST	5.245	12003	11926	77
CHRM3	ENSG00000133019	GIST	5.239	20063	19986	77
CERKL	ENSG00000188452	GIST	5.231	18791	18714	77
HDAC9	ENSG00000048052	GIST	5.23	20063	19986	77
FAM110B	ENSG00000169122	GIST	5.223	20063	19986	77
TSHZ2	ENSG00000182463	GIST	5.215	12003	11926	77
SLC6A2	ENSG00000103546	GIST	5.213	20063	19986	77
KLKB1	ENSG00000164344	GIST	5.208	18791	18714	77
MYPN	ENSG00000138347	GIST	5.199	12003	11926	77
CAVIN3	ENSG00000170955	GIST	5.196	16513	16436	77
MIR99AHG	ENSG00000215386	GIST	5.188	10731	10654	77
RIC3	ENSG00000166405	GIST	5.18	17785	17708	77
BBX	ENSG00000114439	GIST	5.172	20063	19986	77
SCARB2	ENSG00000138760	GIST	5.164	20063	19986	77
CTNND2	ENSG00000169862	GIST	5.16	18791	18714	77
SMOC2	ENSG00000112562	GIST	5.159	12003	11926	77
HOXA11	ENSG00000005073	GIST	5.157	18791	18714	77
ANO2	ENSG00000047617	GIST	5.156	17785	17708	77
SHC2	ENSG00000129946	GIST	5.155	18791	18714	77
ACSL3	ENSG00000123983	GIST	5.152	18791	18714	77
AMOTL1	ENSG00000166025	GIST	5.148	12003	11926	77
PDYN	ENSG00000101327	GIST	5.147	18791	18714	77
SETBP1	ENSG00000152217	GIST	5.143	20063	19986	77
NAV3	ENSG00000067798	GIST	5.142	18791	18714	77
	ENSG00000246560	GIST	5.141	12003	11926	77
LZTS2	ENSG00000107816	GIST	5.138	12003	11926	77
IGFBP5	ENSG00000115461	GIST	5.136	18791	18714	77
COL22A1	ENSG00000169436	GIST	5.136	12003	11926	77
CTXN3	ENSG00000205279	GIST	5.132	12003	11926	77
IRAK1BP1	ENSG00000146243	GIST	5.124	12003	11926	77
FILIP1	ENSG00000118407	GIST	5.105	12003	11926	77
ZSWIM6	ENSG00000130449	GIST	5.1	12003	11926	77
ZNF132	ENSG00000131849	GIST	5.082	18791	18714	77
HCFC2	ENSG00000111727	GIST	5.074	17785	17708	77
HSD11B1	ENSG00000117594	GIST	5.068	18791	18714	77
RBMS3	ENSG00000144642	GIST	5.064	20063	19986	77
HEPH	ENSG00000089472	GIST	5.055	18791	18714	77
TMPRSS11CP	ENSG00000232398	GIST	5.052	18791	18714	77
FBXL7	ENSG00000183580	GIST	5.035	18791	18714	77
COL15A1	ENSG00000204291	GIST	5.029	18791	18714	77
PEX12	ENSG00000108733	GIST	5.028	18791	18714	77
KDSR	ENSG00000119537	GIST	5.021	20063	19986	77
RSPH14	ENSG00000100218	GIST	5.02	17785	17708	77
PRPH2	ENSG00000112619	GIST	5.011	18791	18714	77
RAMP1	ENSG00000132329	GIST	5.009	18791	18714	77
HTRA3	ENSG00000170801	GIST	4.966	12003	11926	77
IL6ST	ENSG00000134352	GIST	4.965	20063	19986	77
C6orf89	ENSG00000198663	GIST	4.957	12003	11926	77
NTRK2	ENSG00000148053	GIST	4.951	20063	19986	77
FMOD	ENSG00000122176	GIST	4.939	18791	18714	77
TPGS1	ENSG00000141933	GIST	4.937	12003	11926	77
CTSC	ENSG00000109861	GIST	4.933	20063	19986	77
HOXB5	ENSG00000120075	GIST	4.928	18791	18714	77
TIMM10B	ENSG00000132286	GIST	4.925	17785	17708	77
PROCR	ENSG00000101000	GIST	4.921	18791	18714	77
FAM19A2	ENSG00000198673	GIST	4.919	12003	11926	77
CAMK1	ENSG00000134072	GIST	4.909	18791	18714	77
KANSL1L	ENSG00000144445	GIST	4.907	17785	17708	77
GPM6B	ENSG00000046653	GIST	4.904	18791	18714	77
TMEM245	ENSG00000106771	GIST	4.878	12003	11926	77
IQCA1	ENSG00000132321	GIST	4.876	17785	17708	77
ASAH2B	ENSG00000204147	GIST	4.876	12003	11926	77
EPHX2	ENSG00000120915	GIST	4.875	18791	18714	77
	ENSG00000213204	GIST	4.866	12003	11926	77
DIO3	ENSG00000197406	GIST	4.86	18791	18714	77
SESN1	ENSG00000080546	GIST	4.849	16513	16436	77
ABI3BP	ENSG00000154175	GIST	4.847	17785	17708	77
TGFBI	ENSG00000120708	GIST	4.846	18791	18714	77
SCN2A	ENSG00000136531	GIST	4.845	20063	19986	77
VCAN	ENSG00000038427	GIST	4.844	18791	18714	77
ATP2B4	ENSG00000058668	GIST	4.836	18791	18714	77
ACTG2	ENSG00000163017	GIST	4.836	18791	18714	77
PREX2	ENSG00000046889	GIST	4.835	12003	11926	77
NEDD4	ENSG00000069869	GIST	4.835	18791	18714	77
GSDME	ENSG00000105928	GIST	4.833	18791	18714	77
CCR10	ENSG00000184451	GIST	4.828	16513	16436	77
PTHLH	ENSG00000087494	GIST	4.827	18791	18714	77
MTFR1L	ENSG00000117640	GIST	4.815	12003	11926	77
PTPRG	ENSG00000144724	GIST	4.803	20063	19986	77
PCDHA6	ENSG00000081842	GIST	4.799	16513	16436	77
BRINP3	ENSG00000162670	GIST	4.787	18791	18714	77
FBXL2	ENSG00000153558	GIST	4.78	18791	18714	77
MGAT4A	ENSG00000071073	GIST	4.779	17785	17708	77
RBM24	ENSG00000112183	GIST	4.774	12003	11926	77
LPCAT2	ENSG00000087253	GIST	4.773	12003	11926	77
ITPR1	ENSG00000150995	GIST	4.773	18791	18714	77
GPM6A	ENSG00000150625	GIST	4.772	20063	19986	77
PHKA1	ENSG00000067177	GIST	4.771	20063	19986	77
TEX9	ENSG00000151575	GIST	4.763	12003	11926	77
TPK1	ENSG00000196511	GIST	4.763	17785	17708	77
WDR17	ENSG00000150627	GIST	4.755	10731	10654	77
MINDY2	ENSG00000128923	GIST	4.746	18791	18714	77
ELOVL4	ENSG00000118402	GIST	4.745	16513	16436	77
CD14	ENSG00000170458	GIST	4.744	18791	18714	77
ANTXR2	ENSG00000163297	GIST	4.738	12003	11926	77
CD81	ENSG00000110651	GIST	4.736	18791	18714	77
CRELD1	ENSG00000163703	GIST	4.736	18791	18714	77
FOLH1	ENSG00000086205	GIST	4.734	18791	18714	77
SNX19	ENSG00000120451	GIST	4.729	18791	18714	77
PCDHB12	ENSG00000120328	GIST	4.728	16513	16436	77
C3orf18	ENSG00000088543	GIST	4.727	16513	16436	77
DKK2	ENSG00000155011	GIST	4.725	17785	17708	77
LRFN5	ENSG00000165379	GIST	4.721	12003	11926	77
REEP2	ENSG00000132563	GIST	4.718	18791	18714	77
STOML1	ENSG00000067221	GIST	4.71	18791	18714	77
IKZF4	ENSG00000123411	GIST	4.708	17785	17708	77
ARFIP1	ENSG00000164144	GIST	4.705	18791	18714	77
SLC2A10	ENSG00000197496	GIST	4.699	16513	16436	77
FOXF2	ENSG00000137273	GIST	4.696	18791	18714	77
KDELR3	ENSG00000100196	GIST	4.689	18791	18714	77
EML1	ENSG00000066629	GIST	4.688	18791	18714	77
PHYHIP	ENSG00000168490	GIST	4.676	18791	18714	77
FBXO3	ENSG00000110429	GIST	4.674	17785	17708	77
ALX4	ENSG00000052850	GIST	4.667	16513	16436	77
RASSF2	ENSG00000101265	GIST	4.666	18791	18714	77
MR1	ENSG00000153029	GIST	4.666	18791	18714	77
ZNF25	ENSG00000175395	GIST	4.657	12003	11926	77
NPNT	ENSG00000168743	GIST	4.653	12003	11926	77
SERPINI2	ENSG00000114204	GIST	4.652	18791	18714	77
LINC01091	ENSG00000249464	GIST	4.652	10731	10654	77
EGFLAM	ENSG00000164318	GIST	4.643	12003	11926	77
PCDHB8	ENSG00000120322	GIST	4.638	16513	16436	77
LATS2	ENSG00000150457	GIST	4.638	12003	11926	77
PWWP2A	ENSG00000170234	GIST	4.625	12003	11926	77
VAMP4	ENSG00000117533	GIST	4.623	18791	18714	77
AKIP1	ENSG00000166452	GIST	4.616	17785	17708	77
FRAS1	ENSG00000138759	GIST	4.613	17785	17708	77
ZNF711	ENSG00000147180	GIST	4.608	20063	19986	77
LRIG1	ENSG00000144749	GIST	4.604	20063	19986	77
NDNF	ENSG00000173376	GIST	4.6	16513	16436	77
SERPINF1	ENSG00000132386	GIST	4.589	18791	18714	77
GNB5	ENSG00000069966	GIST	4.587	18791	18714	77
TFPI	ENSG00000003436	GIST	4.571	18791	18714	77
CD160	ENSG00000117281	GIST	4.569	18791	18714	77
RANBP3L	ENSG00000164188	GIST	4.569	10731	10654	77
MCC	ENSG00000171444	GIST	4.562	20063	19986	77
CREBRF	ENSG00000164463	GIST	4.558	12003	11926	77
MPP6	ENSG00000105926	GIST	4.556	18791	18714	77
PYGO1	ENSG00000171016	GIST	4.552	20063	19986	77
SLC44A5	ENSG00000137968	GIST	4.551	12003	11926	77
PRUNE2	ENSG00000106772	GIST	4.545	18791	18714	77
GRIN3A	ENSG00000198785	GIST	4.542	12003	11926	77
BST2	ENSG00000130303	GIST	4.54	18791	18714	77
ZNF300P1	ENSG00000197083	GIST	4.536	12003	11926	77
ACTRT3	ENSG00000184378	GIST	4.529	12003	11926	77
	ENSG00000214870	GIST	4.523	12003	11926	77
KLHDC8B	ENSG00000185909	GIST	4.522	12003	11926	77
RRAS	ENSG00000126458	GIST	4.519	18791	18714	77
PTCH1	ENSG00000185920	GIST	4.518	20063	19986	77
NIM1K	ENSG00000177453	GIST	4.508	12003	11926	77
VWDE	ENSG00000146530	GIST	4.504	12003	11926	77
DKKL1	ENSG00000104901	GIST	4.501	16513	16436	77
PNMA1	ENSG00000176903	GIST	4.489	16513	16436	77
EYA4	ENSG00000112319	GIST	4.484	20063	19986	77
RAB3GAP1	ENSG00000115839	GIST	4.478	20063	19986	77
CXXC4	ENSG00000168772	GIST	4.477	17785	17708	77
CLUL1	ENSG00000079101	GIST	4.475	18791	18714	77
SGSH	ENSG00000181523	GIST	4.472	18791	18714	77
RHBDD1	ENSG00000144468	GIST	4.471	12003	11926	77
MTUS2	ENSG00000132938	GIST	4.469	20063	19986	77
THY1	ENSG00000154096	GIST	4.456	18791	18714	77
HOXB3	ENSG00000120093	GIST	4.452	20063	19986	77
ISCU	ENSG00000136003	GIST	4.452	18791	18714	77
CEP112	ENSG00000154240	GIST	4.436	18791	18714	77
C1R	ENSG00000159403	GIST	4.434	18791	18714	77
SSX2IP	ENSG00000117155	GIST	4.428	18791	18714	77
PAPSS2	ENSG00000198682	GIST	4.42	18791	18714	77
EFCAB7	ENSG00000203965	GIST	4.417	12003	11926	77
NRP1	ENSG00000099250	GIST	4.411	18791	18714	77
MAATS1	ENSG00000183833	GIST	4.411	12003	11926	77
TRO	ENSG00000067445	GIST	4.41	18791	18714	77
TNNI3K	ENSG00000116783	GIST	4.407	18791	18714	77
ZBED8	ENSG00000221886	GIST	4.397	16513	16436	77
RASA3	ENSG00000185989	GIST	4.392	20063	19986	77
TCTN1	ENSG00000204852	GIST	4.387	16513	16436	77
AASS	ENSG00000008311	GIST	4.372	18791	18714	77
KCNQ4	ENSG00000117013	GIST	4.372	17785	17708	77
KBTBD7	ENSG00000120696	GIST	4.372	12003	11926	77
SNX21	ENSG00000124104	GIST	4.369	12003	11926	77
IDO1	ENSG00000131203	GIST	4.36	18791	18714	77
ENG	ENSG00000106991	GIST	4.35	20063	19986	77
RIOK2	ENSG00000058729	GIST	4.343	17785	17708	77
CPEB3	ENSG00000107864	GIST	4.343	18791	18714	77
PART1	ENSG00000152931	GIST	4.341	18791	18714	77
LMO2	ENSG00000135363	GIST	4.328	20063	19986	77
NDST4	ENSG00000138653	GIST	4.323	16513	16436	77
METTL7A	ENSG00000185432	GIST	4.321	18791	18714	77
BBS9	ENSG00000122507	GIST	4.318	18791	18714	77
IFT88	ENSG00000032742	GIST	4.313	18791	18714	77
PDCD1LG2	ENSG00000197646	GIST	4.308	17785	17708	77
UFSP2	ENSG00000109775	GIST	4.307	16513	16436	77
FAM171A2	ENSG00000161682	GIST	4.295	12003	11926	77
YIPF3	ENSG00000137207	GIST	4.29	18791	18714	77
PNMA8B	ENSG00000204851	GIST	4.29	12003	11926	77
PCYT1B	ENSG00000102230	GIST	4.281	20063	19986	77
PTPRT	ENSG00000196090	GIST	4.281	18791	18714	77
LGALS3BP	ENSG00000108679	GIST	4.273	18791	18714	77
ADAMTS3	ENSG00000156140	GIST	4.267	18791	18714	77
SMIM10	ENSG00000184785	GIST	4.247	12003	11926	77
ADAMTS1	ENSG00000154734	GIST	4.246	17785	17708	77
OCRL	ENSG00000122126	GIST	4.238	18791	18714	77
FGF13-AS1	ENSG00000226031	GIST	4.233	10731	10654	77
MED21	ENSG00000152944	GIST	4.232	18791	18714	77
XRRA1	ENSG00000166435	GIST	4.232	12003	11926	77
TRAM1L1	ENSG00000174599	GIST	4.224	12003	11926	77
LINC00900	ENSG00000246100	GIST	4.222	12003	11926	77
CLVS1	ENSG00000177182	GIST	4.22	12003	11926	77
SLC25A23	ENSG00000125648	GIST	4.214	16513	16436	77
LOH12CR2	ENSG00000205791	GIST	4.209	12003	11926	77
SGMS1	ENSG00000198964	GIST	4.208	18791	18714	77
FOXP4	ENSG00000137166	GIST	4.202	12003	11926	77
A2M	ENSG00000175899	GIST	4.199	16513	16436	77
CREM	ENSG00000095794	GIST	4.194	20063	19986	77
GULP1	ENSG00000144366	GIST	4.187	20063	19986	77
TMEM17	ENSG00000186889	GIST	4.182	10731	10654	77
TEX26	ENSG00000175664	GIST	4.179	12003	11926	77
DEUP1	ENSG00000165325	GIST	4.178	10731	10654	77
IGDCC3	ENSG00000174498	GIST	4.178	12003	11926	77
KBTBD4	ENSG00000123444	GIST	4.175	12003	11926	77
PTPN12	ENSG00000127947	GIST	4.175	18791	18714	77
MBD5	ENSG00000204406	GIST	4.174	12003	11926	77
TNIK	ENSG00000154310	GIST	4.166	20063	19986	77
FAM43A	ENSG00000185112	GIST	4.162	12003	11926	77
CD300A	ENSG00000167851	GIST	4.159	18791	18714	77
CLOCK	ENSG00000134852	GIST	4.158	18791	18714	77
MANBA	ENSG00000109323	GIST	4.151	18791	18714	77
STOM	ENSG00000148175	GIST	4.149	18791	18714	77
TIMP1	ENSG00000102265	GIST	4.146	18791	18714	77
IDH3A	ENSG00000166411	GIST	4.142	12003	11926	77
VAMP3	ENSG00000049245	GIST	4.133	18791	18714	77
GSAP	ENSG00000186088	GIST	4.133	18791	18714	77
LRRK1	ENSG00000154237	GIST	4.128	16513	16436	77
SEPT10	ENSG00000186522	GIST	4.104	18791	18714	77
GPC3	ENSG00000147257	GIST	4.102	18791	18714	77
	ENSG00000250602	GIST	4.092	12003	11926	77
NRCAM	ENSG00000091129	GIST	4.091	18791	18714	77
QKI	ENSG00000112531	GIST	4.091	18791	18714	77
FLT3LG	ENSG00000090554	GIST	4.084	18791	18714	77
SNX31	ENSG00000174226	GIST	4.082	12003	11926	77
SLC8A2	ENSG00000118160	GIST	4.078	18791	18714	77
TRPS1	ENSG00000104447	GIST	4.074	17785	17708	77
ARHGAP6	ENSG00000047648	GIST	4.07	18791	18714	77
CETN2	ENSG00000147400	GIST	4.069	18791	18714	77
ANKMY2	ENSG00000106524	GIST	4.065	18791	18714	77
SEPT2	ENSG00000168385	GIST	4.058	20063	19986	77
TBC1D20	ENSG00000125875	GIST	4.056	12003	11926	77
ZC4H2	ENSG00000126970	GIST	4.054	17785	17708	77
ARL2BP	ENSG00000102931	GIST	4.049	18791	18714	77
CNN1	ENSG00000130176	GIST	4.049	18791	18714	77
CACNA1B	ENSG00000148408	GIST	4.046	20063	19986	77
NBDY	ENSG00000204272	GIST	4.046	12003	11926	77
LCMT2	ENSG00000168806	GIST	4.038	16513	16436	77
CSRP2	ENSG00000175183	GIST	4.031	16513	16436	77
IGIP	ENSG00000182700	GIST	4.027	12003	11926	77
TSPAN5	ENSG00000168785	GIST	4.017	20063	19986	77
ZBED3	ENSG00000132846	GIST	4.014	12003	11926	77
PKD1	ENSG00000008710	GIST	4.013	18791	18714	77
PRKD1	ENSG00000184304	GIST	4.011	18791	18714	77
RHOBTB2	ENSG00000008853	GIST	4.01	18791	18714	77
SCT	ENSG00000070031	GIST	4.003	16513	16436	77
TMEM132D	ENSG00000151952	GIST	4.001	12003	11926	77
CLEC10A	ENSG00000132514	GIST	3.999	18791	18714	77
TP53BP2	ENSG00000143514	GIST	3.991	18791	18714	77
C20orf194	ENSG00000088854	GIST	3.988	14281	14204	77
MAB21L2	ENSG00000181541	GIST	3.974	16513	16436	77
PLXNA2	ENSG00000076356	GIST	3.969	20063	19986	77
GOLPH3L	ENSG00000143457	GIST	3.964	16513	16436	77
FEZ1	ENSG00000149557	GIST	3.959	18791	18714	77
TSPAN12	ENSG00000106025	GIST	3.958	17785	17708	77
SCFD2	ENSG00000184178	GIST	3.943	12003	11926	77
EGFEM1P	ENSG00000206120	GIST	3.943	10731	10654	77
SCARF2	ENSG00000244486	GIST	3.933	12003	11926	77
DYRK4	ENSG00000010219	GIST	3.924	18791	18714	77
RTL3	ENSG00000179300	GIST	3.924	10731	10654	77
OBSCN-AS1	ENSG00000162913	GIST	3.919	10731	10654	77
CPVL	ENSG00000106066	GIST	3.915	18791	18714	77
RAB23	ENSG00000112210	GIST	3.912	17785	17708	77
ZNF649	ENSG00000198093	GIST	3.91	12003	11926	77
CCDC102A	ENSG00000135736	GIST	3.905	12003	11926	77
GABRB3	ENSG00000166206	GIST	3.904	20063	19986	77
JAZF1-AS1	ENSG00000234336	GIST	3.892	10731	10654	77
ADAMTS9-AS2	ENSG00000241684	GIST	3.888	10731	10654	77
IP6K1	ENSG00000176095	GIST	3.885	18791	18714	77
CASP1	ENSG00000137752	GIST	3.882	18791	18714	77
RNF24	ENSG00000101236	GIST	3.879	18791	18714	77
EXT2	ENSG00000151348	GIST	3.878	18791	18714	77
EXTL2	ENSG00000162694	GIST	3.878	18791	18714	77
RNF146	ENSG00000118518	GIST	3.873	17785	17708	77
ZNF667	ENSG00000198046	GIST	3.871	16513	16436	77
RWDD1	ENSG00000111832	GIST	3.868	17785	17708	77
SH3BGR	ENSG00000185437	GIST	3.867	18791	18714	77
HDX	ENSG00000165259	GIST	3.866	10731	10654	77
APLP2	ENSG00000084234	GIST	3.865	20063	19986	77
C1QTNF4	ENSG00000172247	GIST	3.863	12003	11926	77
ZNF441	ENSG00000197044	GIST	3.863	10731	10654	77
FAS	ENSG00000026103	GIST	3.859	18791	18714	77
PEG10	ENSG00000242265	GIST	3.858	18791	18714	77
AP3B2	ENSG00000103723	GIST	3.848	18791	18714	77
ABCD2	ENSG00000173208	GIST	3.843	18791	18714	77
SAXO1	ENSG00000155875	GIST	3.841	12003	11926	77
NDUFAF3	ENSG00000178057	GIST	3.839	18791	18714	77
SPRED1	ENSG00000166068	GIST	3.838	12003	11926	77
TBL1X	ENSG00000101849	GIST	3.831	18791	18714	77
RAB11FIP2	ENSG00000107560	GIST	3.827	18791	18714	77
TMEM168	ENSG00000146802	GIST	3.824	17785	17708	77
LMO7DN	ENSG00000178734	GIST	3.814	12003	11926	77
EVC	ENSG00000072840	GIST	3.803	17785	17708	77
FNDC3A	ENSG00000102531	GIST	3.803	20063	19986	77
REEP3	ENSG00000165476	GIST	3.8	12003	11926	77
DHRS7B	ENSG00000109016	GIST	3.797	16513	16436	77
SPTLC3	ENSG00000172296	GIST	3.795	17785	17708	77
IL17D	ENSG00000172458	GIST	3.786	12003	11926	77
PICALM	ENSG00000073921	GIST	3.784	18791	18714	77
TLN2	ENSG00000171914	GIST	3.784	18791	18714	77
DNAJC12	ENSG00000108176	GIST	3.776	17785	17708	77
CREB3L1	ENSG00000157613	GIST	3.776	18791	18714	77
LAMB1	ENSG00000091136	GIST	3.767	18791	18714	77
PARM1	ENSG00000169116	GIST	3.766	20063	19986	77
PBXIP1	ENSG00000163346	GIST	3.761	18791	18714	77
AMIGO1	ENSG00000181754	GIST	3.761	12003	11926	77
TIAM2	ENSG00000146426	GIST	3.76	12003	11926	77
ZFHX3	ENSG00000140836	GIST	3.759	20063	19986	77
RHOBTB3	ENSG00000164292	GIST	3.757	20063	19986	77
ANXA6	ENSG00000197043	GIST	3.757	18791	18714	77
ALDH1A2	ENSG00000128918	GIST	3.752	18791	18714	77
TACC1	ENSG00000147526	GIST	3.746	18791	18714	77
KCNC1	ENSG00000129159	GIST	3.745	20063	19986	77
LINC02148	ENSG00000250427	GIST	3.744	10731	10654	77
LINGO2	ENSG00000174482	GIST	3.734	12003	11926	77
DPF2	ENSG00000133884	GIST	3.733	18791	18714	77
CAMK2A	ENSG00000070808	GIST	3.73	18791	18714	77
UNC80	ENSG00000144406	GIST	3.73	12003	11926	77
CYTH3	ENSG00000008256	GIST	3.729	20063	19986	77
GC	ENSG00000145321	GIST	3.725	18791	18714	77
SBF2	ENSG00000133812	GIST	3.724	12003	11926	77
ZNF461	ENSG00000197808	GIST	3.724	12003	11926	77
SLC35A1	ENSG00000164414	GIST	3.72	18791	18714	77
C11orf95	ENSG00000188070	GIST	3.717	17785	17708	77
SCG2	ENSG00000171951	GIST	3.716	18791	18714	77
UTRN	ENSG00000152818	GIST	3.715	20063	19986	77
TUBG2	ENSG00000037042	GIST	3.711	16513	16436	77
FGF13	ENSG00000129682	GIST	3.711	18791	18714	77
MAPK8IP1	ENSG00000121653	GIST	3.708	18791	18714	77
RGMB	ENSG00000174136	GIST	3.708	12003	11926	77
TLL1	ENSG00000038295	GIST	3.707	13009	12932	77
CYBRD1	ENSG00000071967	GIST	3.704	17785	17708	77
HIGD1A	ENSG00000181061	GIST	3.702	17785	17708	77
SGCA	ENSG00000108823	GIST	3.696	18791	18714	77
AKR7A2	ENSG00000053371	GIST	3.695	18791	18714	77
BCO2	ENSG00000197580	GIST	3.689	12003	11926	77
PLPBP	ENSG00000147471	GIST	3.688	20063	19986	77
KIRREL1	ENSG00000183853	GIST	3.687	17785	17708	77
SYT11	ENSG00000132718	GIST	3.677	18791	18714	77
KLHL9	ENSG00000198642	GIST	3.671	18791	18714	77
FGF1	ENSG00000113578	GIST	3.667	18791	18714	77
UCHL1	ENSG00000154277	GIST	3.663	18791	18714	77
DDX19A	ENSG00000168872	GIST	3.663	18791	18714	77
TP53TG1	ENSG00000182165	GIST	3.663	18791	18714	77
	ENSG00000230074	GIST	3.663	12003	11926	77
CREB3	ENSG00000107175	GIST	3.662	18791	18714	77
RNF212	ENSG00000178222	GIST	3.661	12003	11926	77
LMBRD1	ENSG00000168216	GIST	3.654	16513	16436	77
MAP3K12	ENSG00000139625	GIST	3.65	16513	16436	77
NPAS3	ENSG00000151322	GIST	3.649	20063	19986	77
KRBA1	ENSG00000133619	GIST	3.646	12003	11926	77
CSMD3	ENSG00000164796	GIST	3.641	12003	11926	77
RAB28P5	ENSG00000225400	GIST	3.639	12003	11926	77
THRB	ENSG00000151090	GIST	3.636	20063	19986	77
TCEAL1	ENSG00000172465	GIST	3.635	18791	18714	77
PPIL1	ENSG00000137168	GIST	3.634	12003	11926	77
PLCB4	ENSG00000101333	GIST	3.631	18791	18714	77
ZSCAN18	ENSG00000121413	GIST	3.63	16513	16436	77
ZDHHC1	ENSG00000159714	GIST	3.627	12003	11926	77
RAI2	ENSG00000131831	GIST	3.618	16513	16436	77
PRICKLE2	ENSG00000163637	GIST	3.618	12003	11926	77
MGAT5	ENSG00000152127	GIST	3.614	18791	18714	77
TBC1D5	ENSG00000131374	GIST	3.613	18791	18714	77
AKTIP	ENSG00000166971	GIST	3.613	17785	17708	77
TCTN3	ENSG00000119977	GIST	3.612	18791	18714	77
DET1	ENSG00000140543	GIST	3.604	16513	16436	77
RDH10	ENSG00000121039	GIST	3.6	12003	11926	77
RFK	ENSG00000135002	GIST	3.597	18791	18714	77
ZNF518B	ENSG00000178163	GIST	3.595	12003	11926	77
HAND1	ENSG00000113196	GIST	3.587	16513	16436	77
PJA2	ENSG00000198961	GIST	3.587	18791	18714	77
HIPK2	ENSG00000064393	GIST	3.586	20063	19986	77
SREK1IP1	ENSG00000153006	GIST	3.582	20063	19986	77
LAMA4	ENSG00000112769	GIST	3.58	18791	18714	77
FBXW5	ENSG00000159069	GIST	3.576	12003	11926	77
SERINC3	ENSG00000132824	GIST	3.574	18791	18714	77
PRADC1	ENSG00000135617	GIST	3.569	12003	11926	77
EFR3A	ENSG00000132294	GIST	3.568	18791	18714	77
PDLIM4	ENSG00000131435	GIST	3.567	18791	18714	77
AAMP	ENSG00000127837	GIST	3.564	18791	18714	77
NUDT12	ENSG00000112874	GIST	3.558	12003	11926	77
MMP10	ENSG00000166670	GIST	3.546	18791	18714	77
ME1	ENSG00000065833	GIST	3.545	18791	18714	77
SLCO1C1	ENSG00000139155	GIST	3.545	16513	16436	77
CDIP1	ENSG00000089486	GIST	3.543	17785	17708	77
OGN	ENSG00000106809	GIST	3.539	17785	17708	77
ADAMTSL5	ENSG00000185761	GIST	3.537	12003	11926	77
PRRT1	ENSG00000204314	GIST	3.537	12003	11926	77
	ENSG00000224100	GIST	3.532	12003	11926	77
PIK3IP1	ENSG00000100100	GIST	3.53	18791	18714	77
UST	ENSG00000111962	GIST	3.53	18791	18714	77
LBX1	ENSG00000138136	GIST	3.523	18791	18714	77
UFL1	ENSG00000014123	GIST	3.521	20063	19986	77
SRA1	ENSG00000213523	GIST	3.52	12003	11926	77
FAM114A2	ENSG00000055147	GIST	3.519	17785	17708	77
CALCOCO2	ENSG00000136436	GIST	3.517	20063	19986	77
FKBP10	ENSG00000141756	GIST	3.516	16513	16436	77
CDKL5	ENSG00000008086	GIST	3.512	18791	18714	77
ZDHHC15	ENSG00000102383	GIST	3.512	10731	10654	77
	ENSG00000241014	GIST	3.512	12003	11926	77
C15orf56	ENSG00000176753	GIST	3.511	12003	11926	77
DLGAP1	ENSG00000170579	GIST	3.509	20063	19986	77
ARHGEF9	ENSG00000131089	GIST	3.495	18791	18714	77
SCUBE3	ENSG00000146197	GIST	3.495	17785	17708	77
SGIP1	ENSG00000118473	GIST	3.494	12003	11926	77
GGPS1	ENSG00000152904	GIST	3.485	18791	18714	77
GNAQ	ENSG00000156052	GIST	3.478	20063	19986	77
DRP2	ENSG00000102385	GIST	3.474	18791	18714	77
RNF14	ENSG00000013561	GIST	3.465	20063	19986	77
GBP1P1	ENSG00000225492	GIST	3.463	10731	10654	77
TSLP	ENSG00000145777	GIST	3.461	12003	11926	77
DLC1	ENSG00000164741	GIST	3.46	20063	19986	77
PBX3	ENSG00000167081	GIST	3.459	18791	18714	77
ATF6	ENSG00000118217	GIST	3.455	20063	19986	77
F2R	ENSG00000181104	GIST	3.454	18791	18714	77
SLC25A12	ENSG00000115840	GIST	3.449	18791	18714	77
WDR78	ENSG00000152763	GIST	3.443	17785	17708	77
CLDN20	ENSG00000171217	GIST	3.442	10731	10654	77
MITF	ENSG00000187098	GIST	3.441	20063	19986	77
COPS8	ENSG00000198612	GIST	3.437	20063	19986	77
ARHGAP1	ENSG00000175220	GIST	3.431	18791	18714	77
LINC00606	ENSG00000226567	GIST	3.428	10731	10654	77
ZNF781	ENSG00000196381	GIST	3.425	10731	10654	77
DGKH	ENSG00000102780	GIST	3.423	10731	10654	77
POLK	ENSG00000122008	GIST	3.419	12003	11926	77
SCRN3	ENSG00000144306	GIST	3.418	17785	17708	77
MECOM	ENSG00000085276	GIST	3.411	20063	19986	77
HTR2A	ENSG00000102468	GIST	3.411	18791	18714	77
KCNK2	ENSG00000082482	GIST	3.409	18791	18714	77
RGMA	ENSG00000182175	GIST	3.405	12003	11926	77
UNC13B	ENSG00000198722	GIST	3.405	18791	18714	77
	ENSG00000240979	GIST	3.398	16513	16436	77
CYP27A1	ENSG00000135929	GIST	3.397	18791	18714	77
SNAPC5	ENSG00000174446	GIST	3.392	18791	18714	77
FBXO32	ENSG00000156804	GIST	3.39	12003	11926	77
CDON	ENSG00000064309	GIST	3.387	20063	19986	77
FAM171B	ENSG00000144369	GIST	3.376	12003	11926	77
FZD7	ENSG00000155760	GIST	3.376	18791	18714	77
ACSM3	ENSG00000005187	GIST	3.37	18791	18714	77
MDFI	ENSG00000112559	GIST	3.37	18791	18714	77
ZDBF2	ENSG00000204186	GIST	3.369	12003	11926	77
WNT9A	ENSG00000143816	GIST	3.368	12003	11926	77
ARMC4	ENSG00000169126	GIST	3.366	17785	17708	77
ARHGEF17	ENSG00000110237	GIST	3.365	18791	18714	77
ASXL3	ENSG00000141431	GIST	3.352	12003	11926	77
THUMPD1	ENSG00000066654	GIST	3.343	18791	18714	77
RIC8B	ENSG00000111785	GIST	3.342	16513	16436	77
ZNF280D	ENSG00000137871	GIST	3.342	16513	16436	77
TNFRSF10C	ENSG00000173535	GIST	3.341	18791	18714	77
PDZD2	ENSG00000133401	GIST	3.336	20063	19986	77
SNX13	ENSG00000071189	GIST	3.335	20063	19986	77
TEKT3	ENSG00000125409	GIST	3.335	12003	11926	77
CNIH3	ENSG00000143786	GIST	3.329	20063	19986	77
CYB5R3	ENSG00000100243	GIST	3.326	18791	18714	77
RPRD1A	ENSG00000141425	GIST	3.324	17785	17708	77
TNFSF18	ENSG00000120337	GIST	3.313	16513	16436	77
FGD4	ENSG00000139132	GIST	3.312	12003	11926	77
BANK1	ENSG00000153064	GIST	3.312	17785	17708	77
MGP	ENSG00000111341	GIST	3.311	16513	16436	77
ZNF396	ENSG00000186496	GIST	3.308	10731	10654	77
PRELP	ENSG00000188783	GIST	3.298	20063	19986	77
CADPS2	ENSG00000081803	GIST	3.297	16513	16436	77
PKIG	ENSG00000168734	GIST	3.292	18791	18714	77
CRYL1	ENSG00000165475	GIST	3.291	16513	16436	77
CBX6	ENSG00000183741	GIST	3.291	20063	19986	77
IFIT1	ENSG00000185745	GIST	3.29	18791	18714	77
WNT5B	ENSG00000111186	GIST	3.289	17785	17708	77
NMBR	ENSG00000135577	GIST	3.287	18791	18714	77
RBM43	ENSG00000184898	GIST	3.287	12003	11926	77
CUL5	ENSG00000166266	GIST	3.282	20063	19986	77
ADRA1B	ENSG00000170214	GIST	3.279	18791	18714	77
PBX1	ENSG00000185630	GIST	3.278	18791	18714	77
ZNF214	ENSG00000149050	GIST	3.277	17785	17708	77
DNAJB14	ENSG00000164031	GIST	3.272	17785	17708	77
SYNE1	ENSG00000131018	GIST	3.265	20063	19986	77
EBI3	ENSG00000105246	GIST	3.264	16513	16436	77
FAM219B	ENSG00000178761	GIST	3.256	12003	11926	77
TMTC3	ENSG00000139324	GIST	3.254	12003	11926	77
CRYAA	ENSG00000160202	GIST	3.253	18791	18714	77
TEAD2	ENSG00000074219	GIST	3.246	12003	11926	77
GSTA4	ENSG00000170899	GIST	3.245	18791	18714	77
TDRP	ENSG00000180190	GIST	3.236	12003	11926	77
TMEM25	ENSG00000149582	GIST	3.234	12003	11926	77
KLHL20	ENSG00000076321	GIST	3.224	18791	18714	77
TUBE1	ENSG00000074935	GIST	3.22	12003	11926	77
BMI1	ENSG00000168283	GIST	3.218	18791	18714	77
DPCD	ENSG00000166171	GIST	3.209	12003	11926	77
CLIC4	ENSG00000169504	GIST	3.209	18791	18714	77
RBM18	ENSG00000119446	GIST	3.207	12003	11926	77
LAMB2	ENSG00000172037	GIST	3.207	18791	18714	77
CADM4	ENSG00000105767	GIST	3.205	20063	19986	77
TDRD6	ENSG00000180113	GIST	3.198	12003	11926	77
FAM173B	ENSG00000150756	GIST	3.192	12003	11926	77
KCNJ6	ENSG00000157542	GIST	3.192	18791	18714	77
FAM120AOS	ENSG00000188938	GIST	3.192	12003	11926	77
C6orf120	ENSG00000185127	GIST	3.188	18791	18714	77
RPGRIP1L	ENSG00000103494	GIST	3.185	18791	18714	77
DUSP6	ENSG00000139318	GIST	3.183	18791	18714	77
C2CD6	ENSG00000155754	GIST	3.173	10731	10654	77
NBN	ENSG00000104320	GIST	3.172	18791	18714	77
ARRB1	ENSG00000137486	GIST	3.17	17785	17708	77
SASH1	ENSG00000111961	GIST	3.167	20063	19986	77
CCNJL	ENSG00000135083	GIST	3.164	16513	16436	77
RAB36	ENSG00000100228	GIST	3.162	18791	18714	77
N4BP2L1	ENSG00000139597	GIST	3.162	20063	19986	77
DCP1B	ENSG00000151065	GIST	3.162	12003	11926	77
ANGPTL1	ENSG00000116194	GIST	3.16	12003	11926	77
PRKAA2	ENSG00000162409	GIST	3.159	20063	19986	77
ST7	ENSG00000004866	GIST	3.155	18791	18714	77
DUSP19	ENSG00000162999	GIST	3.155	10731	10654	77
TRAK2	ENSG00000115993	GIST	3.148	18791	18714	77
RFLNB	ENSG00000183688	GIST	3.142	12003	11926	77
KRBOX1	ENSG00000240747	GIST	3.14	12003	11926	77
MAP3K20	ENSG00000091436	GIST	3.138	17785	17708	77
CITED2	ENSG00000164442	GIST	3.134	20063	19986	77
PKDCC	ENSG00000162878	GIST	3.13	12003	11926	77
ABR	ENSG00000159842	GIST	3.129	18791	18714	77
B3GLCT	ENSG00000187676	GIST	3.129	12003	11926	77
CRY2	ENSG00000121671	GIST	3.127	18791	18714	77
BCAN	ENSG00000132692	GIST	3.124	17785	17708	77
TMEM45A	ENSG00000181458	GIST	3.123	16513	16436	77
COL4A3	ENSG00000169031	GIST	3.12	18791	18714	77
ECM1	ENSG00000143369	GIST	3.112	18791	18714	77
EMC10	ENSG00000161671	GIST	3.111	12003	11926	77
PLEKHA3	ENSG00000116095	GIST	3.106	12003	11926	77
EEF1AKMT1	ENSG00000150456	GIST	3.104	12003	11926	77
EFCAB1	ENSG00000034239	GIST	3.101	17785	17708	77
	ENSG00000228238	GIST	3.1	12003	11926	77
ORAI3	ENSG00000175938	GIST	3.097	16513	16436	77
	ENSG00000225731	GIST	3.093	10731	10654	77
SH3BGRL2	ENSG00000198478	GIST	3.088	12003	11926	77
ZSCAN26	ENSG00000197062	GIST	3.087	18791	18714	77
GPR158	ENSG00000151025	GIST	3.084	12003	11926	77
HUNK	ENSG00000142149	GIST	3.081	16513	16436	77
HDGFL3	ENSG00000166503	GIST	3.081	17785	17708	77
ZFY	ENSG00000067646	GIST	3.076	20063	19986	77
LINC00888	ENSG00000240024	GIST	3.071	12003	11926	77
NPTN	ENSG00000156642	GIST	3.066	18791	18714	77
ENPP2	ENSG00000136960	GIST	3.064	18791	18714	77
FAM111A-DT	ENSG00000245571	GIST	3.064	12003	11926	77
MID2	ENSG00000080561	GIST	3.062	18791	18714	77
THSD7A	ENSG00000005108	GIST	3.058	18791	18714	77
G6PC3	ENSG00000141349	GIST	3.058	16513	16436	77
AGPAT4	ENSG00000026652	GIST	3.057	17785	17708	77
MCTP1	ENSG00000175471	GIST	3.05	17785	17708	77
PTCD2	ENSG00000049883	GIST	3.039	16513	16436	77
CDR2L	ENSG00000109089	GIST	3.036	18791	18714	77
TMTC1	ENSG00000133687	GIST	3.036	12003	11926	77
OGFOD1	ENSG00000087263	GIST	3.031	17785	17708	77
SYNPO2	ENSG00000172403	GIST	3.031	12003	11926	77
CAP2	ENSG00000112186	GIST	3.027	18791	18714	77
NDUFAF4	ENSG00000123545	GIST	3.026	17785	17708	77
	ENSG00000248636	GIST	3.025	12003	11926	77
SLC35B4	ENSG00000205060	GIST	3.024	12003	11926	77
ADCYAP1R1	ENSG00000078549	GIST	3.02	20063	19986	77
GOLGA7	ENSG00000147533	GIST	3.017	16513	16436	77
KIF1BP	ENSG00000198954	GIST	3.016	18791	18714	77
GPX3	ENSG00000211445	GIST	3.01	18791	18714	77
ITPKB	ENSG00000143772	GIST	3.009	18791	18714	77
PLRG1	ENSG00000171566	GIST	3.009	14281	14204	77
PIK3R1	ENSG00000145675	GIST	3.001	18791	18714	77
TRIM52-AS1	ENSG00000248275	GIST	3.001	10731	10654	77
MXD4	ENSG00000123933	GIST	2.996	18791	18714	77
COPS4	ENSG00000138663	GIST	2.996	16513	16436	77
NKAPL	ENSG00000189134	GIST	2.995	12003	11926	77
CHID1	ENSG00000177830	GIST	2.992	12003	11926	77
ERVMER34-1	ENSG00000226887	GIST	2.987	16513	16436	77
MSTN	ENSG00000138379	GIST	2.986	18791	18714	77
SPRY2	ENSG00000136158	GIST	2.983	18791	18714	77
LRPAP1	ENSG00000163956	GIST	2.983	20063	19986	77
RAB6B	ENSG00000154917	GIST	2.982	20063	19986	77
PSKH1	ENSG00000159792	GIST	2.978	18791	18714	77
IGF1	ENSG00000017427	GIST	2.976	18791	18714	77
UEVLD	ENSG00000151116	GIST	2.975	16513	16436	77
PML	ENSG00000140464	GIST	2.973	20063	19986	77
EVC2	ENSG00000173040	GIST	2.973	12003	11926	77
USP11	ENSG00000102226	GIST	2.97	18791	18714	77
TSPYL1	ENSG00000189241	GIST	2.965	18791	18714	77
MROH7	ENSG00000184313	GIST	2.963	18791	18714	77
MAGEE2	ENSG00000186675	GIST	2.959	10731	10654	77
C1QA	ENSG00000173372	GIST	2.956	16513	16436	77
	ENSG00000213062	GIST	2.954	12003	11926	77
CFAP36	ENSG00000163001	GIST	2.945	12003	11926	77
C3orf33	ENSG00000174928	GIST	2.944	10731	10654	77
TNIP3	ENSG00000050730	GIST	2.94	16513	16436	77
MRC2	ENSG00000011028	GIST	2.939	18791	18714	77
NRIP3	ENSG00000175352	GIST	2.939	17785	17708	77
TMEM232	ENSG00000186952	GIST	2.938	12003	11926	77
COG5	ENSG00000164597	GIST	2.933	18791	18714	77
ADD3	ENSG00000148700	GIST	2.929	20063	19986	77
BMPR1B	ENSG00000138696	GIST	2.928	20063	19986	77
ZBTB6	ENSG00000186130	GIST	2.928	18791	18714	77
AGO3	ENSG00000126070	GIST	2.926	16513	16436	77
FAM20B	ENSG00000116199	GIST	2.924	18791	18714	77
CLYBL	ENSG00000125246	GIST	2.924	12003	11926	77
MCTP2	ENSG00000140563	GIST	2.92	16513	16436	77
DIXDC1	ENSG00000150764	GIST	2.919	18791	18714	77
SYTL2	ENSG00000137501	GIST	2.918	17785	17708	77
GGN	ENSG00000179168	GIST	2.918	12003	11926	77
SYDE2	ENSG00000097096	GIST	2.916	10731	10654	77
SCARA5	ENSG00000168079	GIST	2.915	12003	11926	77
LMF1	ENSG00000103227	GIST	2.914	16513	16436	77
RPA1	ENSG00000132383	GIST	2.912	20063	19986	77
HPSE2	ENSG00000172987	GIST	2.904	16513	16436	77
PARVA	ENSG00000197702	GIST	2.903	17785	17708	77
TBCEL	ENSG00000154114	GIST	2.902	12003	11926	77
IFIT5	ENSG00000152778	GIST	2.896	18791	18714	77
PRRT2	ENSG00000167371	GIST	2.891	12003	11926	77
GLS	ENSG00000115419	GIST	2.886	20063	19986	77
MDH1B	ENSG00000138400	GIST	2.886	12003	11926	77
GAB1	ENSG00000109458	GIST	2.884	20063	19986	77
GPR63	ENSG00000112218	GIST	2.884	16513	16436	77
YIPF5	ENSG00000145817	GIST	2.882	17785	17708	77
	ENSG00000247796	GIST	2.882	12003	11926	77
TSPAN31	ENSG00000135452	GIST	2.879	18791	18714	77
DNAJC1	ENSG00000136770	GIST	2.872	17785	17708	77
MOB3B	ENSG00000120162	GIST	2.871	17785	17708	77
ANAPC13	ENSG00000129055	GIST	2.869	18791	18714	77
BHLHE23	ENSG00000125533	GIST	2.868	12003	11926	77
SKIDA1	ENSG00000180592	GIST	2.865	10731	10654	77
DMGDH	ENSG00000132837	GIST	2.864	12003	11926	77
HEBP1	ENSG00000013583	GIST	2.858	16513	16436	77
SPRED2	ENSG00000198369	GIST	2.858	18791	18714	77
NACC2	ENSG00000148411	GIST	2.852	20063	19986	77
MN1	ENSG00000169184	GIST	2.85	18791	18714	77
RPS6KA6	ENSG00000072133	GIST	2.848	16513	16436	77
ZNF208	ENSG00000160321	GIST	2.846	18791	18714	77
GPC5	ENSG00000179399	GIST	2.845	18791	18714	77
DOLK	ENSG00000175283	GIST	2.844	16513	16436	77
DNAJB6	ENSG00000105993	GIST	2.842	18791	18714	77
CD164	ENSG00000135535	GIST	2.842	18791	18714	77
DMAC1	ENSG00000137038	GIST	2.838	12003	11926	77
DYNC1LI2	ENSG00000135720	GIST	2.837	18791	18714	77
ELMOD1	ENSG00000110675	GIST	2.835	12003	11926	77
PRIMA1	ENSG00000175785	GIST	2.829	12003	11926	77
ACSM1	ENSG00000166743	GIST	2.823	18791	18714	77
TOR1AIP1	ENSG00000143337	GIST	2.82	20063	19986	77
SLIT3	ENSG00000184347	GIST	2.814	16513	16436	77
NPBWR1	ENSG00000183729	GIST	2.804	12003	11926	77
OR10A3	ENSG00000170683	GIST	2.803	10731	10654	77
DDX43	ENSG00000080007	GIST	2.799	16513	16436	77
ZNF641	ENSG00000167528	GIST	2.797	12003	11926	77
MYH13	ENSG00000006788	GIST	2.795	16513	16436	77
CCDC3	ENSG00000151468	GIST	2.786	12003	11926	77
KANK4	ENSG00000132854	GIST	2.785	12003	11926	77
MYH10	ENSG00000133026	GIST	2.784	18791	18714	77
CROCCP3	ENSG00000080947	GIST	2.783	16513	16436	77
CCDC173	ENSG00000154479	GIST	2.783	12003	11926	77
EPHX1	ENSG00000143819	GIST	2.782	18791	18714	77
UBR1	ENSG00000159459	GIST	2.778	12003	11926	77
KRIT1	ENSG00000001631	GIST	2.777	12003	11926	77
SOCS1	ENSG00000185338	GIST	2.776	18791	18714	77
THSD7B	ENSG00000144229	GIST	2.775	12003	11926	77
DHFR2	ENSG00000178700	GIST	2.775	12003	11926	77
GOSR2	ENSG00000108433	GIST	2.774	20063	19986	77
STAT4	ENSG00000138378	GIST	2.774	18791	18714	77
TNFAIP8	ENSG00000145779	GIST	2.771	18791	18714	77
DCLRE1A	ENSG00000198924	GIST	2.77	18791	18714	77
POMGNT2	ENSG00000144647	GIST	2.766	12003	11926	77
PGPEP1	ENSG00000130517	GIST	2.757	17785	17708	77
RRAD	ENSG00000166592	GIST	2.754	20063	19986	77
SLC25A27	ENSG00000153291	GIST	2.745	12003	11926	77
RGL1	ENSG00000143344	GIST	2.743	18791	18714	77
PLPP3	ENSG00000162407	GIST	2.74	18791	18714	77
ATP7A	ENSG00000165240	GIST	2.739	18791	18714	77
SCUBE1	ENSG00000159307	GIST	2.732	12003	11926	77
GNPDA2	ENSG00000163281	GIST	2.729	12003	11926	77
TRERF1	ENSG00000124496	GIST	2.725	12003	11926	77
KLHL42	ENSG00000087448	GIST	2.724	12003	11926	77
DRD1	ENSG00000184845	GIST	2.722	18791	18714	77
CCDC91	ENSG00000123106	GIST	2.716	16513	16436	77
CSGALNACT1	ENSG00000147408	GIST	2.716	16513	16436	77
MIPOL1	ENSG00000151338	GIST	2.715	12003	11926	77
UNC5C	ENSG00000182168	GIST	2.712	20063	19986	77
XPNPEP1	ENSG00000108039	GIST	2.71	20063	19986	77
MXRA8	ENSG00000162576	GIST	2.71	20063	19986	77
CSTF2T	ENSG00000177613	GIST	2.71	18791	18714	77
PCBD1	ENSG00000166228	GIST	2.709	18791	18714	77
DRD4	ENSG00000069696	GIST	2.707	18791	18714	77
ATRNL1	ENSG00000107518	GIST	2.707	18791	18714	77
DLL1	ENSG00000198719	GIST	2.705	12003	11926	77
YIPF6	ENSG00000181704	GIST	2.702	18791	18714	77
ANKRD44	ENSG00000065413	GIST	2.7	12003	11926	77
ZBTB12	ENSG00000204366	GIST	2.698	12003	11926	77
WDR1	ENSG00000071127	GIST	2.69	20063	19986	77
IFT81	ENSG00000122970	GIST	2.69	16513	16436	77
ZNF471	ENSG00000196263	GIST	2.69	16513	16436	77
HSPA13	ENSG00000155304	GIST	2.689	18791	18714	77
DCAF12L1	ENSG00000198889	GIST	2.689	12003	11926	77
MYO1D	ENSG00000176658	GIST	2.679	18791	18714	77
CXCL10	ENSG00000169245	GIST	2.675	18791	18714	77
PPM1A	ENSG00000100614	GIST	2.673	20063	19986	77
CNTNAP4	ENSG00000152910	GIST	2.669	12003	11926	77
STARD4-AS1	ENSG00000246859	GIST	2.658	12003	11926	77
TSR2	ENSG00000158526	GIST	2.657	18791	18714	77
PPP1R9A	ENSG00000158528	GIST	2.652	17785	17708	77
BDNF	ENSG00000176697	GIST	2.652	20063	19986	77
BBS10	ENSG00000179941	GIST	2.651	16513	16436	77
RTL8A	ENSG00000203950	GIST	2.65	16513	16436	77
CLUAP1	ENSG00000103351	GIST	2.649	18791	18714	77
BMPR2	ENSG00000204217	GIST	2.637	20063	19986	77
NME3	ENSG00000103024	GIST	2.632	18791	18714	77
EHD4	ENSG00000103966	GIST	2.63	17785	17708	77
IPP	ENSG00000197429	GIST	2.63	10731	10654	77
TNFSF4	ENSG00000117586	GIST	2.627	18791	18714	77
RNASEL	ENSG00000135828	GIST	2.626	17785	17708	77
ROR1	ENSG00000185483	GIST	2.621	20063	19986	77
PCDHA2	ENSG00000204969	GIST	2.619	16513	16436	77
CCDC80	ENSG00000091986	GIST	2.616	12003	11926	77
ACO1	ENSG00000122729	GIST	2.613	18791	18714	77
XCL1	ENSG00000143184	GIST	2.612	18791	18714	77
FKRP	ENSG00000181027	GIST	2.612	17785	17708	77
FBLN1	ENSG00000077942	GIST	2.604	18791	18714	77
CDH8	ENSG00000150394	GIST	2.603	20063	19986	77
STAT1	ENSG00000115415	GIST	2.6	20063	19986	77
FOXA3	ENSG00000170608	GIST	2.598	12003	11926	77
IL7	ENSG00000104432	GIST	2.597	18791	18714	77
DCX	ENSG00000077279	GIST	2.595	18791	18714	77
CCDC54	ENSG00000138483	GIST	2.595	12003	11926	77
FLRT2	ENSG00000185070	GIST	2.594	18791	18714	77
IL15	ENSG00000164136	GIST	2.59	18791	18714	77
ARV1	ENSG00000173409	GIST	2.59	12003	11926	77
WISP1	ENSG00000104415	GIST	2.589	18791	18714	77
ROBO1	ENSG00000169855	GIST	2.584	18791	18714	77
ILK	ENSG00000166333	GIST	2.583	18791	18714	77
CHRNB1	ENSG00000170175	GIST	2.583	18791	18714	77
CCL24	ENSG00000106178	GIST	2.581	16513	16436	77
	ENSG00000234108	GIST	2.578	12003	11926	77
CTU2	ENSG00000174177	GIST	2.577	12003	11926	77
GPR34	ENSG00000171659	GIST	2.576	12003	11926	77
MAGED1	ENSG00000179222	GIST	2.572	18791	18714	77
EPB41L2	ENSG00000079819	GIST	2.568	20063	19986	77
GCM1	ENSG00000137270	GIST	2.568	18791	18714	77
HERC5	ENSG00000138646	GIST	2.568	16513	16436	77
ZNF512	ENSG00000243943	GIST	2.565	12003	11926	77
COPZ2	ENSG00000005243	GIST	2.564	16513	16436	77
NOS3	ENSG00000164867	GIST	2.562	18791	18714	77
NUCB1	ENSG00000104805	GIST	2.561	18791	18714	77
CD99L2	ENSG00000102181	GIST	2.557	12003	11926	77
C4orf3	ENSG00000164096	GIST	2.555	12003	11926	77
SPART	ENSG00000133104	GIST	2.554	20063	19986	77
ZACN	ENSG00000186919	GIST	2.554	16513	16436	77
TMEM8B	ENSG00000137103	GIST	2.55	20063	19986	77
GPER1	ENSG00000164850	GIST	2.549	16513	16436	77
CYTL1	ENSG00000170891	GIST	2.549	16513	16436	77
TMED4	ENSG00000158604	GIST	2.541	12003	11926	77
RAB39B	ENSG00000155961	GIST	2.54	12003	11926	77
R3HCC1	ENSG00000104679	GIST	2.539	18791	18714	77
ZBTB4	ENSG00000174282	GIST	2.538	12003	11926	77
DDX60	ENSG00000137628	GIST	2.536	16513	16436	77
CHST3	ENSG00000122863	GIST	2.533	18791	18714	77
DCTN6	ENSG00000104671	GIST	2.531	18791	18714	77
SIK2	ENSG00000170145	GIST	2.531	20063	19986	77
OSGIN2	ENSG00000164823	GIST	2.529	18791	18714	77
NCOA2	ENSG00000140396	GIST	2.528	18791	18714	77
IL1RAPL2	ENSG00000189108	GIST	2.528	16513	16436	77
ZNF449	ENSG00000173275	GIST	2.527	12003	11926	77
TIMP2	ENSG00000035862	GIST	2.525	20063	19986	77
TMCO3	ENSG00000150403	GIST	2.524	17785	17708	77
SGCZ	ENSG00000185053	GIST	2.519	10731	10654	77
ZFP2	ENSG00000198939	GIST	2.519	16513	16436	77
	ENSG00000235501	GIST	2.518	12003	11926	77
PUDP	ENSG00000130021	GIST	2.515	18791	18714	77
FAM185A	ENSG00000222011	GIST	2.515	12003	11926	77
TTC28	ENSG00000100154	GIST	2.514	20063	19986	77
SLC25A21	ENSG00000183032	GIST	2.514	16513	16436	77
RUNDC3B	ENSG00000105784	GIST	2.513	20063	19986	77
DYRK1B	ENSG00000105204	GIST	2.511	18791	18714	77
AKNAD1	ENSG00000162641	GIST	2.51	10731	10654	77
KLHL15	ENSG00000174010	GIST	2.51	12003	11926	77
LRP1	ENSG00000123384	GIST	2.508	18791	18714	77
NIPAL2	ENSG00000104361	GIST	2.503	17785	17708	77
BICC1	ENSG00000122870	GIST	2.503	18791	18714	77
COL21A1	ENSG00000124749	GIST	2.503	18791	18714	77
PEX3	ENSG00000034693	GIST	2.502	18791	18714	77
CIITA	ENSG00000179583	GIST	2.501	16513	16436	77
NECTIN3	ENSG00000177707	GIST	2.495	18791	18714	77
GLG1	ENSG00000090863	GIST	2.494	20063	19986	77
WDR3	ENSG00000065183	GIST	2.492	16513	16436	77
SUOX	ENSG00000139531	GIST	2.491	18791	18714	77
DEFB123	ENSG00000180424	GIST	2.484	12003	11926	77
POU3F3	ENSG00000198914	GIST	2.483	16513	16436	77
RDH14	ENSG00000240857	GIST	2.482	16513	16436	77
SOX6	ENSG00000110693	GIST	2.481	12003	11926	77
GPHA2	ENSG00000149735	GIST	2.481	12003	11926	77
STXBP4	ENSG00000166263	GIST	2.481	12003	11926	77
ADAMTS5	ENSG00000154736	GIST	2.478	17785	17708	77
C16orf70	ENSG00000125149	GIST	2.476	12003	11926	77
CD40	ENSG00000101017	GIST	2.475	18791	18714	77
TCEAL8	ENSG00000180964	GIST	2.475	12003	11926	77
OTOGL	ENSG00000165899	GIST	2.474	10731	10654	77
PRPF40B	ENSG00000110844	GIST	2.473	12003	11926	77
CYP11A1	ENSG00000140459	GIST	2.473	18791	18714	77
PRSS12	ENSG00000164099	GIST	2.472	18791	18714	77
CTF1	ENSG00000150281	GIST	2.469	18791	18714	77
ARF1	ENSG00000143761	GIST	2.468	20063	19986	77
CENPB	ENSG00000125817	GIST	2.466	18791	18714	77
SKAP2	ENSG00000005020	GIST	2.465	20063	19986	77
JAZF1	ENSG00000153814	GIST	2.464	12003	11926	77
EPHX4	ENSG00000172031	GIST	2.464	12003	11926	77
SNX1	ENSG00000028528	GIST	2.461	18791	18714	77
CYB5R1	ENSG00000159348	GIST	2.455	18791	18714	77
ATAD1	ENSG00000138138	GIST	2.454	12003	11926	77
KAT6B	ENSG00000156650	GIST	2.45	18791	18714	77
LINC00865	ENSG00000232229	GIST	2.45	12003	11926	77
NECAB1	ENSG00000123119	GIST	2.449	12003	11926	77
	ENSG00000179342	GIST	2.449	16513	16436	77
SPATS2L	ENSG00000196141	GIST	2.449	16513	16436	77
BAD	ENSG00000002330	GIST	2.446	20063	19986	77
OTULINL	ENSG00000145569	GIST	2.445	17785	17708	77
CERCAM	ENSG00000167123	GIST	2.445	12003	11926	77
FIBIN	ENSG00000176971	GIST	2.441	12003	11926	77
EVA1C	ENSG00000166979	GIST	2.439	12003	11926	77
AKAP11	ENSG00000023516	GIST	2.433	18791	18714	77
KCNA2	ENSG00000177301	GIST	2.433	17785	17708	77
CAPZB	ENSG00000077549	GIST	2.431	18791	18714	77
HFE	ENSG00000010704	GIST	2.428	20063	19986	77
KIAA0408	ENSG00000189367	GIST	2.421	18791	18714	77
CARF	ENSG00000138380	GIST	2.413	16513	16436	77
COPS6	ENSG00000168090	GIST	2.411	18791	18714	77
	ENSG00000226764	GIST	2.409	12003	11926	77
TCF4	ENSG00000196628	GIST	2.405	20063	19986	77
SLITRK2	ENSG00000185985	GIST	2.404	12003	11926	77
NPHP3	ENSG00000113971	GIST	2.403	12003	11926	77
KIFAP3	ENSG00000075945	GIST	2.402	18791	18714	77
ANKIB1	ENSG00000001629	GIST	2.401	12003	11926	77
ARHGAP31	ENSG00000031081	GIST	2.401	12003	11926	77
THYN1	ENSG00000151500	GIST	2.4	17785	17708	77
OR10D1P	ENSG00000196403	GIST	2.397	10731	10654	77
FBXL15	ENSG00000107872	GIST	2.39	16513	16436	77
KCNJ9	ENSG00000162728	GIST	2.388	20063	19986	77
SELENOP	ENSG00000250722	GIST	2.387	12003	11926	77
ERLIN2	ENSG00000147475	GIST	2.384	20063	19986	77
CWF19L2	ENSG00000152404	GIST	2.382	12003	11926	77
RRAGA	ENSG00000155876	GIST	2.381	18791	18714	77
SSBP2	ENSG00000145687	GIST	2.38	20063	19986	77
SEC62	ENSG00000008952	GIST	2.379	20063	19986	77
DUSP3	ENSG00000108861	GIST	2.378	18791	18714	77
WBP1L	ENSG00000166272	GIST	2.375	18791	18714	77
ZHX3	ENSG00000174306	GIST	2.375	18791	18714	77
LURAP1	ENSG00000171357	GIST	2.374	12003	11926	77
OSTM1	ENSG00000081087	GIST	2.373	17785	17708	77
MINDY3	ENSG00000148481	GIST	2.371	16513	16436	77
INSC	ENSG00000188487	GIST	2.371	12003	11926	77
MYL9	ENSG00000101335	GIST	2.367	18791	18714	77
ABI2	ENSG00000138443	GIST	2.367	20063	19986	77
ISYNA1	ENSG00000105655	GIST	2.366	17785	17708	77
MANSC1	ENSG00000111261	GIST	2.366	16513	16436	77
CAMKV	ENSG00000164076	GIST	2.362	16513	16436	77
SCMH1	ENSG00000010803	GIST	2.36	16513	16436	77
DDHD1	ENSG00000100523	GIST	2.356	12003	11926	77
PDK2	ENSG00000005882	GIST	2.355	18791	18714	77
RGS9	ENSG00000108370	GIST	2.355	18791	18714	77
RASL11B	ENSG00000128045	GIST	2.351	17785	17708	77
IFT52	ENSG00000101052	GIST	2.348	17785	17708	77
FBXO36	ENSG00000153832	GIST	2.348	12003	11926	77
KHDC3L	ENSG00000203908	GIST	2.343	12003	11926	77
AP3M2	ENSG00000070718	GIST	2.342	18791	18714	77
SHISA2	ENSG00000180730	GIST	2.342	12003	11926	77
SLC27A6	ENSG00000113396	GIST	2.338	16513	16436	77
TMEM50B	ENSG00000142188	GIST	2.338	17785	17708	77
C8orf37	ENSG00000156172	GIST	2.335	12003	11926	77
IQUB	ENSG00000164675	GIST	2.335	10731	10654	77
GFRA2	ENSG00000168546	GIST	2.335	18791	18714	77
PAFAH2	ENSG00000158006	GIST	2.334	18791	18714	77
PDE8B	ENSG00000113231	GIST	2.333	20063	19986	77
RASIP1	ENSG00000105538	GIST	2.332	17785	17708	77
ACTL7B	ENSG00000148156	GIST	2.324	16513	16436	77
FGF12	ENSG00000114279	GIST	2.323	18791	18714	77
ARAP3	ENSG00000120318	GIST	2.322	17785	17708	77
MERTK	ENSG00000153208	GIST	2.32	18791	18714	77
CD74	ENSG00000019582	GIST	2.318	18791	18714	77
MAPK3	ENSG00000102882	GIST	2.312	18791	18714	77
ZNF576	ENSG00000124444	GIST	2.31	16513	16436	77
CALU	ENSG00000128595	GIST	2.31	18791	18714	77
SARDH	ENSG00000123453	GIST	2.309	18791	18714	77
SPIN1	ENSG00000106723	GIST	2.3	17785	17708	77
ZBTB16	ENSG00000109906	GIST	2.299	18791	18714	77
TMEM205	ENSG00000105518	GIST	2.298	12003	11926	77
PCDH12	ENSG00000113555	GIST	2.298	16513	16436	77
CA5B	ENSG00000169239	GIST	2.297	18791	18714	77
CCDC159	ENSG00000183401	GIST	2.293	12003	11926	77
CHRNB4	ENSG00000117971	GIST	2.287	18791	18714	77
KIAA0825	ENSG00000185261	GIST	2.287	12003	11926	77
NEURL1B	ENSG00000214357	GIST	2.285	12003	11926	77
ERLEC1	ENSG00000068912	GIST	2.281	12003	11926	77
KIAA0319	ENSG00000137261	GIST	2.279	18791	18714	77
BTN3A1	ENSG00000026950	GIST	2.276	18791	18714	77
TMEM176B	ENSG00000106565	GIST	2.276	16513	16436	77
HTRA1	ENSG00000166033	GIST	2.275	18791	18714	77
NAB1	ENSG00000138386	GIST	2.274	20063	19986	77
PNPLA7	ENSG00000130653	GIST	2.27	12003	11926	77
ATP9B	ENSG00000166377	GIST	2.269	20063	19986	77
ZNF667-AS1	ENSG00000166770	GIST	2.267	12003	11926	77
SFMBT2	ENSG00000198879	GIST	2.266	12003	11926	77
HIBCH	ENSG00000198130	GIST	2.264	18791	18714	77
GABRB1	ENSG00000163288	GIST	2.258	18791	18714	77
ARSB	ENSG00000113273	GIST	2.253	20063	19986	77
SPEF2	ENSG00000152582	GIST	2.249	12003	11926	77
PLAG1	ENSG00000181690	GIST	2.246	18791	18714	77
PRKAR1A	ENSG00000108946	GIST	2.245	18791	18714	77
AGAP3	ENSG00000133612	GIST	2.245	12003	11926	77
ACSS3	ENSG00000111058	GIST	2.238	16513	16436	77
ZFP82	ENSG00000181007	GIST	2.238	10731	10654	77
SLC25A30	ENSG00000174032	GIST	2.237	12003	11926	77
NAT14	ENSG00000090971	GIST	2.236	12003	11926	77
UNC50	ENSG00000115446	GIST	2.226	18791	18714	77
BEX4	ENSG00000102409	GIST	2.224	18791	18714	77
NRBP1	ENSG00000115216	GIST	2.223	16513	16436	77
ATN1	ENSG00000111676	GIST	2.221	18791	18714	77
ZBTB46	ENSG00000130584	GIST	2.217	12003	11926	77
FGFR4	ENSG00000160867	GIST	2.215	18791	18714	77
ADAM33	ENSG00000149451	GIST	2.213	12003	11926	77
SEPT8	ENSG00000164402	GIST	2.212	18791	18714	77
SERINC1	ENSG00000111897	GIST	2.206	18791	18714	77
CIB2	ENSG00000136425	GIST	2.204	18791	18714	77
LIG4	ENSG00000174405	GIST	2.201	20063	19986	77
ZDHHC14	ENSG00000175048	GIST	2.2	16513	16436	77
CBX7	ENSG00000100307	GIST	2.198	18791	18714	77
CDIPT	ENSG00000103502	GIST	2.195	18791	18714	77
CCDC149	ENSG00000181982	GIST	2.191	12003	11926	77
IL27	ENSG00000197272	GIST	2.188	10731	10654	77
OPTN	ENSG00000123240	GIST	2.185	18791	18714	77
TUSC2	ENSG00000114383	GIST	2.183	18791	18714	77
SH3D19	ENSG00000109686	GIST	2.181	12003	11926	77
FTO	ENSG00000140718	GIST	2.181	18791	18714	77
FICD	ENSG00000198855	GIST	2.18	18791	18714	77
PDE9A	ENSG00000160191	GIST	2.178	18791	18714	77
ELOVL2	ENSG00000197977	GIST	2.176	18791	18714	77
INTS6	ENSG00000102786	GIST	2.168	17785	17708	77
ADGRE5	ENSG00000123146	GIST	2.168	18791	18714	77
GPR85	ENSG00000164604	GIST	2.152	12003	11926	77
LTBP3	ENSG00000168056	GIST	2.151	17785	17708	77
	ENSG00000233419	GIST	2.149	16513	16436	77
SESN2	ENSG00000130766	GIST	2.148	12003	11926	77
TET1	ENSG00000138336	GIST	2.145	12003	11926	77
WWTR1	ENSG00000018408	GIST	2.144	20063	19986	77
FAM107A	ENSG00000168309	GIST	2.143	18791	18714	77
CPXM2	ENSG00000121898	GIST	2.142	12003	11926	77
MMAA	ENSG00000151611	GIST	2.142	12003	11926	77
LRRC32	ENSG00000137507	GIST	2.141	18791	18714	77
SNAP23	ENSG00000092531	GIST	2.139	18791	18714	77
ABL1	ENSG00000097007	GIST	2.139	18791	18714	77
ZNF569	ENSG00000196437	GIST	2.136	10731	10654	77
SIL1	ENSG00000120725	GIST	2.134	16513	16436	77
HSD17B12	ENSG00000149084	GIST	2.133	16513	16436	77
LANCL1	ENSG00000115365	GIST	2.13	18791	18714	77
KCND1	ENSG00000102057	GIST	2.129	18791	18714	77
FAM217B	ENSG00000196227	GIST	2.129	12003	11926	77
CNTNAP1	ENSG00000108797	GIST	2.127	16513	16436	77
NR2F2-AS1	ENSG00000247809	GIST	2.123	12003	11926	77
NALCN	ENSG00000102452	GIST	2.122	12003	11926	77
LMO4	ENSG00000143013	GIST	2.12	20063	19986	77
DIAPH2	ENSG00000147202	GIST	2.119	18791	18714	77
NHLRC2	ENSG00000196865	GIST	2.114	12003	11926	77
HERC6	ENSG00000138642	GIST	2.111	16513	16436	77
LAG3	ENSG00000089692	GIST	2.11	18791	18714	77
RGN	ENSG00000130988	GIST	2.109	18791	18714	77
TNFSF10	ENSG00000121858	GIST	2.108	18791	18714	77
FAP	ENSG00000078098	GIST	2.107	16513	16436	77
TMEM115	ENSG00000126062	GIST	2.107	18791	18714	77
TEX11	ENSG00000120498	GIST	2.105	17785	17708	77
PTGER1	ENSG00000160951	GIST	2.102	20063	19986	77
JAK1	ENSG00000162434	GIST	2.102	18791	18714	77
PIK3R3	ENSG00000117461	GIST	2.098	18791	18714	77
KCNA6	ENSG00000151079	GIST	2.096	18791	18714	77
CHMP3	ENSG00000115561	GIST	2.094	17785	17708	77
JAK3	ENSG00000105639	GIST	2.093	20063	19986	77
LGI4	ENSG00000153902	GIST	2.091	12003	11926	77
LDOC1	ENSG00000182195	GIST	2.091	18791	18714	77
GUCA1A	ENSG00000048545	GIST	2.087	18791	18714	77
DAB2IP	ENSG00000136848	GIST	2.087	12003	11926	77
SEPT5	ENSG00000184702	GIST	2.087	16513	16436	77
GPAA1	ENSG00000197858	GIST	2.087	18791	18714	77
BORCS7	ENSG00000166275	GIST	2.086	12003	11926	77
CLHC1	ENSG00000162994	GIST	2.083	12003	11926	77
RIOX2	ENSG00000170854	GIST	2.083	20063	19986	77
GAS8	ENSG00000141013	GIST	2.08	18791	18714	77
PFKL	ENSG00000141959	GIST	2.08	18791	18714	77
GALNT8	ENSG00000130035	GIST	2.079	16513	16436	77
POLA2	ENSG00000014138	GIST	2.077	18791	18714	77
TMEM126B	ENSG00000171204	GIST	2.065	16513	16436	77
PRTFDC1	ENSG00000099256	GIST	2.063	12003	11926	77
CHST14	ENSG00000169105	GIST	2.06	12003	11926	77
RND3	ENSG00000115963	GIST	2.058	18791	18714	77
ZBTB38	ENSG00000177311	GIST	2.056	17785	17708	77
ZNF880	ENSG00000221923	GIST	2.056	12003	11926	77
KIAA1257	ENSG00000114656	GIST	2.054	12003	11926	77
XCR1	ENSG00000173578	GIST	2.054	16513	16436	77
KDM4D	ENSG00000186280	GIST	2.054	17785	17708	77
CHRM4	ENSG00000180720	GIST	2.052	16513	16436	77
TMEM120A	ENSG00000189077	GIST	2.052	12003	11926	77
C5orf24	ENSG00000181904	GIST	2.05	12003	11926	77
WDR6	ENSG00000178252	GIST	2.049	12003	11926	77
NKX2-3	ENSG00000119919	GIST	2.044	10731	10654	77
TMEM263	ENSG00000151135	GIST	2.044	12003	11926	77
FAM129A	ENSG00000135842	GIST	2.042	16513	16436	77
SCOC-AS1	ENSG00000196951	GIST	2.042	10731	10654	77
ADAMTS14	ENSG00000138316	GIST	2.035	12003	11926	77
PPM1N	ENSG00000213889	GIST	2.035	12003	11926	77
SPIRE1	ENSG00000134278	GIST	2.031	12003	11926	77
STAU2	ENSG00000040341	GIST	2.03	20063	19986	77
KCTD10	ENSG00000110906	GIST	2.03	12003	11926	77
LRRC34	ENSG00000171757	GIST	2.029	12003	11926	77
CHSY3	ENSG00000198108	GIST	2.028	12003	11926	77
NCDN	ENSG00000020129	GIST	2.027	20063	19986	77
LOXL1	ENSG00000129038	GIST	2.025	18791	18714	77
JMJD4	ENSG00000081692	GIST	2.02	17785	17708	77
NINL	ENSG00000101004	GIST	2.017	18791	18714	77
DAB1	ENSG00000173406	GIST	2.014	17785	17708	77
TTTY14	ENSG00000176728	GIST	2.014	17785	17708	77
TBL1Y	ENSG00000092377	GIST	2.013	16513	16436	77
PDE7B	ENSG00000171408	GIST	2.013	17785	17708	77
MIR1-1HG	ENSG00000174407	GIST	2.009	12003	11926	77
OLFML2B	ENSG00000162745	GIST	2.008	18791	18714	77
PIAS4	ENSG00000105229	GIST	2.007	18791	18714	77
VPS37A	ENSG00000155975	GIST	2.007	12003	11926	77
KIAA1324L	ENSG00000164659	GIST	2.006	12003	11926	77
ARHGEF37	ENSG00000183111	GIST	2.004	12003	11926	77
THAP6	ENSG00000174796	GIST	2.003	12003	11926	77
BHMT	ENSG00000145692	GIST	1.999	20063	19986	77
TCF25	ENSG00000141002	GIST	1.994	18791	18714	77
CD248	ENSG00000174807	GIST	1.994	16513	16436	77
ZFYVE21	ENSG00000100711	GIST	1.992	17785	17708	77
MDGA2	ENSG00000139915	GIST	1.992	12003	11926	77
MX1	ENSG00000157601	GIST	1.992	18791	18714	77
ZCCHC24	ENSG00000165424	GIST	1.992	16513	16436	77
STEAP2	ENSG00000157214	GIST	1.989	12003	11926	77
PRKAG1	ENSG00000181929	GIST	1.989	18791	18714	77
ZNF568	ENSG00000198453	GIST	1.988	10731	10654	77
FAM155A	ENSG00000204442	GIST	1.988	18791	18714	77
ABHD8	ENSG00000127220	GIST	1.987	16513	16436	77
EFHB	ENSG00000163576	GIST	1.986	12003	11926	77
VPS35L	ENSG00000103544	GIST	1.984	18791	18714	77
TSC2	ENSG00000103197	GIST	1.98	18791	18714	77
KIAA0087	ENSG00000122548	GIST	1.978	18791	18714	77
IGSF21	ENSG00000117154	GIST	1.972	12003	11926	77
RARRES3	ENSG00000133321	GIST	1.97	18791	18714	77
	ENSG00000250241	GIST	1.97	10731	10654	77
LYSMD3	ENSG00000176018	GIST	1.966	12003	11926	77
C4orf19	ENSG00000154274	GIST	1.964	16513	16436	77
TMEM106B	ENSG00000106460	GIST	1.959	17785	17708	77
GLCCI1	ENSG00000106415	GIST	1.958	12003	11926	77
ZNF204P	ENSG00000204789	GIST	1.958	18791	18714	77
C12orf54	ENSG00000177627	GIST	1.957	12003	11926	77
FIGN	ENSG00000182263	GIST	1.957	12003	11926	77
RSPO2	ENSG00000147655	GIST	1.956	12003	11926	77
CDKN2C	ENSG00000123080	GIST	1.953	18791	18714	77
LRRC73	ENSG00000204052	GIST	1.951	12003	11926	77
CBX5	ENSG00000094916	GIST	1.949	20063	19986	77
C1orf216	ENSG00000142686	GIST	1.945	18791	18714	77
SOX15	ENSG00000129194	GIST	1.943	18791	18714	77
FBXL5	ENSG00000118564	GIST	1.94	18791	18714	77
ECHDC2	ENSG00000121310	GIST	1.94	17785	17708	77
HRASLS	ENSG00000127252	GIST	1.94	16513	16436	77
CDNF	ENSG00000185267	GIST	1.939	10731	10654	77
SLC22A14	ENSG00000144671	GIST	1.936	18791	18714	77
HPF1	ENSG00000056050	GIST	1.924	16513	16436	77
ATRAID	ENSG00000138085	GIST	1.923	16513	16436	77
GPD1L	ENSG00000152642	GIST	1.922	18791	18714	77
ZNF501	ENSG00000186446	GIST	1.922	10731	10654	77
TCEAL3	ENSG00000196507	GIST	1.92	12003	11926	77
TMEM176A	ENSG00000002933	GIST	1.918	16513	16436	77
ZNF780A	ENSG00000197782	GIST	1.916	14281	14204	77
BBS7	ENSG00000138686	GIST	1.915	17785	17708	77
PRR30	ENSG00000186143	GIST	1.908	12003	11926	77
PSTPIP1	ENSG00000140368	GIST	1.907	18791	18714	77
RAB18	ENSG00000099246	GIST	1.906	12003	11926	77
OAZ2	ENSG00000180304	GIST	1.906	18791	18714	77
TRIM45	ENSG00000134253	GIST	1.905	17785	17708	77
GLB1L	ENSG00000163521	GIST	1.905	16513	16436	77
ZNF404	ENSG00000176222	GIST	1.9	12003	11926	77
DPH3	ENSG00000154813	GIST	1.899	12003	11926	77
ZFP90	ENSG00000184939	GIST	1.898	12003	11926	77
GABRR1	ENSG00000146276	GIST	1.895	18791	18714	77
TPRG1L	ENSG00000158109	GIST	1.895	12003	11926	77
LINC01874	ENSG00000223985	GIST	1.893	12003	11926	77
AGGF1	ENSG00000164252	GIST	1.891	20063	19986	77
ZNF442	ENSG00000198342	GIST	1.891	16513	16436	77
FERMT2	ENSG00000073712	GIST	1.889	18791	18714	77
GRIA4	ENSG00000152578	GIST	1.886	17785	17708	77
LRRCC1	ENSG00000133739	GIST	1.885	12003	11926	77
CACNA1C	ENSG00000151067	GIST	1.881	20063	19986	77
ASB3	ENSG00000115239	GIST	1.88	12003	11926	77
NCS1	ENSG00000107130	GIST	1.872	17785	17708	77
EFEMP1	ENSG00000115380	GIST	1.871	20063	19986	77
AP3S2	ENSG00000157823	GIST	1.871	18791	18714	77
ANKRD50	ENSG00000151458	GIST	1.87	12003	11926	77
DHX58	ENSG00000108771	GIST	1.869	16513	16436	77
ANGPT1	ENSG00000154188	GIST	1.869	18791	18714	77
	ENSG00000231964	GIST	1.869	12003	11926	77
ORC3	ENSG00000135336	GIST	1.867	18791	18714	77
ASB2	ENSG00000100628	GIST	1.866	12003	11926	77
GYG1	ENSG00000163754	GIST	1.863	18791	18714	77
	ENSG00000246283	GIST	1.861	12003	11926	77
DNM1P46	ENSG00000182397	GIST	1.86	12003	11926	77
SUB1	ENSG00000113387	GIST	1.858	20063	19986	77
TTC33	ENSG00000113638	GIST	1.857	16513	16436	77
GARNL3	ENSG00000136895	GIST	1.856	12003	11926	77
WNT9B	ENSG00000158955	GIST	1.852	10731	10654	77
FAM24A	ENSG00000203795	GIST	1.852	12003	11926	77
LINC02525	ENSG00000230269	GIST	1.849	10731	10654	77
C1orf123	ENSG00000162384	GIST	1.848	18791	18714	77
ANKRD24	ENSG00000089847	GIST	1.847	12003	11926	77
	ENSG00000226747	GIST	1.846	10731	10654	77
FAM120B	ENSG00000112584	GIST	1.842	12003	11926	77
FZD9	ENSG00000188763	GIST	1.837	18791	18714	77
TMEM128	ENSG00000132406	GIST	1.833	12003	11926	77
ORMDL3	ENSG00000172057	GIST	1.832	12003	11926	77
KCNE2	ENSG00000159197	GIST	1.831	16513	16436	77
C16orf72	ENSG00000182831	GIST	1.83	12003	11926	77
HLA-C	ENSG00000204525	GIST	1.83	16513	16436	77
NAT2	ENSG00000156006	GIST	1.829	18791	18714	77
ZNF268	ENSG00000090612	GIST	1.819	20063	19986	77
COL14A1	ENSG00000187955	GIST	1.819	18791	18714	77
SYT13	ENSG00000019505	GIST	1.816	17785	17708	77
PRR34	ENSG00000182257	GIST	1.815	16513	16436	77
ZER1	ENSG00000160445	GIST	1.814	20063	19986	77
ID3	ENSG00000117318	GIST	1.813	18791	18714	77
MIEF2	ENSG00000177427	GIST	1.809	12003	11926	77
	ENSG00000225399	GIST	1.809	12003	11926	77
SPAG17	ENSG00000155761	GIST	1.808	12003	11926	77
PEX2	ENSG00000164751	GIST	1.806	20063	19986	77
SMIM7	ENSG00000214046	GIST	1.804	17785	17708	77
RCVRN	ENSG00000109047	GIST	1.803	18791	18714	77
HSP90AB1	ENSG00000096384	GIST	1.798	20063	19986	77
CCDC191	ENSG00000163617	GIST	1.798	12003	11926	77
	ENSG00000167046	GIST	1.798	12003	11926	77
PIK3C2A	ENSG00000011405	GIST	1.796	20063	19986	77
AMPD2	ENSG00000116337	GIST	1.796	18791	18714	77
LINC00845	ENSG00000227244	GIST	1.795	12003	11926	77
DYNLRB1	ENSG00000125971	GIST	1.794	16513	16436	77
CRYBA1	ENSG00000108255	GIST	1.793	18791	18714	77
SRPX	ENSG00000101955	GIST	1.79	18791	18714	77
	ENSG00000181097	GIST	1.79	12003	11926	77
PRMT2	ENSG00000160310	GIST	1.788	20063	19986	77
ZFP28	ENSG00000196867	GIST	1.788	12003	11926	77
SENP8	ENSG00000166192	GIST	1.787	12003	11926	77
FAM13B	ENSG00000031003	GIST	1.786	16513	16436	77
RECK	ENSG00000122707	GIST	1.786	18791	18714	77
WSB1	ENSG00000109046	GIST	1.785	18791	18714	77
RAB3A	ENSG00000105649	GIST	1.784	18791	18714	77
LGALS1	ENSG00000100097	GIST	1.783	18791	18714	77
PNRC2	ENSG00000189266	GIST	1.783	17785	17708	77
SCAMP1	ENSG00000085365	GIST	1.782	18791	18714	77
MTERF2	ENSG00000120832	GIST	1.781	12003	11926	77
TECPR2	ENSG00000196663	GIST	1.781	18791	18714	77
SRPRA	ENSG00000182934	GIST	1.775	18791	18714	77
CTR9	ENSG00000198730	GIST	1.775	18791	18714	77
PZP	ENSG00000126838	GIST	1.774	18791	18714	77
GALR2	ENSG00000182687	GIST	1.773	18791	18714	77
PIGB	ENSG00000069943	GIST	1.769	20063	19986	77
HSD11B1L	ENSG00000167733	GIST	1.768	12003	11926	77
POU6F1	ENSG00000184271	GIST	1.767	20063	19986	77
SMG6	ENSG00000070366	GIST	1.766	18791	18714	77
IFT46	ENSG00000118096	GIST	1.761	16513	16436	77
PANK4	ENSG00000157881	GIST	1.76	16513	16436	77
ZNF653	ENSG00000161914	GIST	1.76	12003	11926	77
ZHX1	ENSG00000165156	GIST	1.759	12003	11926	77
NFKBIL1	ENSG00000204498	GIST	1.759	18791	18714	77
ARHGAP18	ENSG00000146376	GIST	1.757	12003	11926	77
RNF20	ENSG00000155827	GIST	1.752	12003	11926	77
[truncated: 16,133 more rows]
